# Supplementary material for: Larval crowding enhances dengue virus loads in Aedes aegypti, a relationship that might increase transmission in urban environments
Source: PLoS Negl Trop Dis. 2024 Sep 10;18(9):e0012482. doi: 10.1371/journal.pntd.0012482 (PMC11414913; doi:10.1371/journal.pntd.0012482)
Supplement: S1 Table — (XLSX) [file pntd.0012482.s004.xlsx]

## Sheet: Header explanation
Header	Explanation
Ref_code	Unique number for each reference - use when including reference as a random effect
Author	Author of the paper
Year	Year the paper was published
Journal	Journal the paper was published in
Location	Location of the study
Species	Species of mosquito; either "aegypti", "albopictus", or "aegypti and albopictus"
Source	Location of the data in the paper, generally a figure or table
Measure	response variable measured, i.e., mean, container index, count etc
Other_factors	Includes locations, habitat types, etc. Terms will match terms used within the paper - helpful section if double checking data extraction.
Comparison	Level of urbanisation compared, i.e., urban to rural ("urban-rural"). "distance_from" is used when the study reports distance from urban area- I took the closest and furthest points. "population" is used when the study reports human population density rather than urban/rural classification- I compared the most populated to least populated areas.
Urban_density	Larval density reported in the urban area
Urban_error	Error associated with larval density in urban area
Error_unit	Unit of error, i.e., SD = standard deviation, SE = standard error
Urban_SD	Error converted to standard deviation - requirement for Hedges' g calculated
Urban_n	Sample size for urban area
Non_urban_density	Larval density reported in the non-urban area
Non_urban_error	Error associated with larval density in non-urban area
Error_unit	Unit of error, i.e., SD = standard deviation, SE = standard error
Non_urban_SD	Error converted to standard deviation - requirement for Hedges' g calculated
Non_urban_n	Sample size for non-urban area
Notes	Any other information
MEAN_DIF	(Urban density - Non-urban density); see Borenstein et al. 2009
Swithin	Within groups standard deviation; see Borenstein et al. 2009
d	Standardised mean difference (mean_dif/Swithin); see Borenstein et al. 2009
Vd	Variance of the standardized mean difference; see Borenstein et al. 2009
SEd	Standard error of d, (square root Vd); see Borenstein et al. 2009
df	Degrees freedom, (urban_n - non-urban_n - 2); see Borenstein et al. 2009
J	Correction factor J; see Borenstein et al. 2009
Hedges_g	Hedges' g; see Borenstein et al. 2009
Vg	Variance of Hedges' g; see Borenstein et al. 2009
SEg	Standard error of Hedges' g; see Borenstein et al. 2009
R	Response ratio, Urban density/Non-urban density); see Borenstein et al. 2009
lnR	Log response ratio, Ln( Urban density/Non-urban density); see Borenstein et al. 2009)

## Sheet: Laval_data
Ref_code	Author	Year	Journal	Location	Species	Source	Standardize_density	Measure	Volume_Units	Other_factors	Comparison	Urban_density	Urban_error	Error_unit	Urban_SD	Urban_n	Non_urban_density	Non_urban_error	Error_unit	Non_urban_SD	Non_urban_n	Notes	MEAN_DIF	Swithin	d	Vd	SEd	df	J	Hedges_g	Vg	SEg	R	lnR
1	Bagny et al.	2009	Pop Com Ecol	Mayotte, Comoros archipelago	aegypti	fig_3	no	relative_frequency_lavae_per_habitat	table 1 lists width and depth of containers in cm	rainy, Bandrele	urban-suburban	0.238056				10	0.575191				10	Estimated relative frequency of larval habitats containing Ae. aegypti and Ae. albopictus during the rainy and dry	-0.337136	0	#DIV/0!	#DIV/0!	#DIV/0!	18	0.957746	#DIV/0!	#DIV/0!	#DIV/0!	0.413872	-0.882198
1	Bagny et al.	2009	Pop Com Ecol	Mayotte, Comoros archipelago	aegypti	fig_3	no	relative_frequency_lavae_per_habitat	table 1 lists width and depth of containers in cm	rainy, Bandrele	urban-rural	0.238056				10	0.639406				1	seasons in each location for each habitat	-0.401351	0	#DIV/0!	#DIV/0!	#DIV/0!	9	0.914286	#DIV/0!	#DIV/0!	#DIV/0!	0.372307	-0.988036
1	Bagny et al.	2009	Pop Com Ecol	Mayotte, Comoros archipelago	albopictus	fig_3	no	relative_frequency_lavae_per_habitat	table 1 lists width and depth of containers in cm	rainy, Bandrele	urban-suburban	0.821845				10	0.806582				10		0.015263	0	#DIV/0!	#DIV/0!	#DIV/0!	18	0.957746	#DIV/0!	#DIV/0!	#DIV/0!	1.01892	0.0187463
1	Bagny et al.	2009	Pop Com Ecol	Mayotte, Comoros archipelago	albopictus	fig_3	no	relative_frequency_lavae_per_habitat	table 1 lists width and depth of containers in cm	rainy, Bandrele	urban-rural	0.821845				10	0.12798				1		0.693865	0	#DIV/0!	#DIV/0!	#DIV/0!	9	0.914286	#DIV/0!	#DIV/0!	#DIV/0!	6.42165	1.85968
1	Bagny et al.	2009	Pop Com Ecol	Mayotte, Comoros archipelago	aegypti	fig_3	no	relative_frequency_lavae_per_habitat	table 1 lists width and depth of containers in cm	rainy, Chiconi	urban-suburban	0.389795				10	0.5231				10		-0.133305	0	#DIV/0!	#DIV/0!	#DIV/0!	18	0.957746	#DIV/0!	#DIV/0!	#DIV/0!	0.745163	-0.294152
1	Bagny et al.	2009	Pop Com Ecol	Mayotte, Comoros archipelago	aegypti	fig_3	no	relative_frequency_lavae_per_habitat	table 1 lists width and depth of containers in cm	rainy, Chiconi	urban-rural	0.389795				10	0.649495				1		-0.2597	0	#DIV/0!	#DIV/0!	#DIV/0!	9	0.914286	#DIV/0!	#DIV/0!	#DIV/0!	0.60015	-0.510575
1	Bagny et al.	2009	Pop Com Ecol	Mayotte, Comoros archipelago	albopictus	fig_3	no	relative_frequency_lavae_per_habitat	table 1 lists width and depth of containers in cm	rainy, Chiconi	urban-suburban	0.610813				10	0.675016				10		-0.0642033	0	#DIV/0!	#DIV/0!	#DIV/0!	18	0.957746	#DIV/0!	#DIV/0!	#DIV/0!	0.904886	-0.0999461
1	Bagny et al.	2009	Pop Com Ecol	Mayotte, Comoros archipelago	albopictus	fig_3	no	relative_frequency_lavae_per_habitat	table 1 lists width and depth of containers in cm	rainy, Chiconi	urban-rural	0.610813				10	0.293555				1		0.317258	0	#DIV/0!	#DIV/0!	#DIV/0!	9	0.914286	#DIV/0!	#DIV/0!	#DIV/0!	2.08075	0.732727
1	Bagny et al.	2009	Pop Com Ecol	Mayotte, Comoros archipelago	aegypti	fig_3	no	relative_frequency_lavae_per_habitat	table 1 lists width and depth of containers in cm	rainy, Dzoumogne	urban-suburban	0.520796				10	0.778473				10		-0.257677	0	#DIV/0!	#DIV/0!	#DIV/0!	18	0.957746	#DIV/0!	#DIV/0!	#DIV/0!	0.668997	-0.401976
1	Bagny et al.	2009	Pop Com Ecol	Mayotte, Comoros archipelago	aegypti	fig_3	no	relative_frequency_lavae_per_habitat	table 1 lists width and depth of containers in cm	rainy, Dzoumogne	urban-rural	0.520796				10	0.60085				1		-0.080054	0	#DIV/0!	#DIV/0!	#DIV/0!	9	0.914286	#DIV/0!	#DIV/0!	#DIV/0!	0.866765	-0.142987
1	Bagny et al.	2009	Pop Com Ecol	Mayotte, Comoros archipelago	albopictus	fig_3	no	relative_frequency_lavae_per_habitat	table 1 lists width and depth of containers in cm	rainy, Dzoumogne	urban-suburban	0.392871				10	0.584917				10		-0.192046	0	#DIV/0!	#DIV/0!	#DIV/0!	18	0.957746	#DIV/0!	#DIV/0!	#DIV/0!	0.671669	-0.397989
1	Bagny et al.	2009	Pop Com Ecol	Mayotte, Comoros archipelago	albopictus	fig_3	no	relative_frequency_lavae_per_habitat	table 1 lists width and depth of containers in cm	rainy, Dzoumogne	urban-rural	0.392871				10	0.317455				1		0.075416	0	#DIV/0!	#DIV/0!	#DIV/0!	9	0.914286	#DIV/0!	#DIV/0!	#DIV/0!	1.23756	0.213145
1	Bagny et al.	2009	Pop Com Ecol	Mayotte, Comoros archipelago	aegypti	fig_3	no	relative_frequency_lavae_per_habitat	table 1 lists width and depth of containers in cm	rainy, Labattoir	urban-suburban	0.710539				10	0.736762				10		-0.0262232	0	#DIV/0!	#DIV/0!	#DIV/0!	18	0.957746	#DIV/0!	#DIV/0!	#DIV/0!	0.964407	-0.0362414
1	Bagny et al.	2009	Pop Com Ecol	Mayotte, Comoros archipelago	aegypti	fig_3	no	relative_frequency_lavae_per_habitat	table 1 lists width and depth of containers in cm	rainy, Labattoir	urban-rural	0.710539				10	0.427834				1		0.282705	0	#DIV/0!	#DIV/0!	#DIV/0!	9	0.914286	#DIV/0!	#DIV/0!	#DIV/0!	1.66078	0.507289
1	Bagny et al.	2009	Pop Com Ecol	Mayotte, Comoros archipelago	albopictus	fig_3	no	relative_frequency_lavae_per_habitat	table 1 lists width and depth of containers in cm	rainy, Labattoir	urban-suburban	0.73119				10	0.802299				10		-0.0711092	0	#DIV/0!	#DIV/0!	#DIV/0!	18	0.957746	#DIV/0!	#DIV/0!	#DIV/0!	0.911368	-0.0928083
1	Bagny et al.	2009	Pop Com Ecol	Mayotte, Comoros archipelago	albopictus	fig_3	no	relative_frequency_lavae_per_habitat	table 1 lists width and depth of containers in cm	rainy, Labattoir	urban-rural	0.73119				10	0.248069				1		0.48312	0	#DIV/0!	#DIV/0!	#DIV/0!	9	0.914286	#DIV/0!	#DIV/0!	#DIV/0!	2.94752	1.08097
1	Bagny et al.	2009	Pop Com Ecol	Mayotte, Comoros archipelago	aegypti	fig_3	no	relative_frequency_lavae_per_habitat	table 1 lists width and depth of containers in cm	rainy, Mtsamoudou	urban-suburban	0.727541				10	0.812458				10		-0.0849169	0	#DIV/0!	#DIV/0!	#DIV/0!	18	0.957746	#DIV/0!	#DIV/0!	#DIV/0!	0.895482	-0.110394
1	Bagny et al.	2009	Pop Com Ecol	Mayotte, Comoros archipelago	aegypti	fig_3	no	relative_frequency_lavae_per_habitat	table 1 lists width and depth of containers in cm	rainy, Mtsamoudou	urban-rural	0.727541				10	0.545024				1		0.182518	0	#DIV/0!	#DIV/0!	#DIV/0!	9	0.914286	#DIV/0!	#DIV/0!	#DIV/0!	1.33488	0.288841
1	Bagny et al.	2009	Pop Com Ecol	Mayotte, Comoros archipelago	albopictus	fig_3	no	relative_frequency_lavae_per_habitat	table 1 lists width and depth of containers in cm	rainy, Mtsamoudou	urban-suburban	0.285221				10	0.373613				10		-0.0883915	0	#DIV/0!	#DIV/0!	#DIV/0!	18	0.957746	#DIV/0!	#DIV/0!	#DIV/0!	0.763414	-0.269955
1	Bagny et al.	2009	Pop Com Ecol	Mayotte, Comoros archipelago	albopictus	fig_3	no	relative_frequency_lavae_per_habitat	table 1 lists width and depth of containers in cm	rainy, Mtsamoudou	urban-rural	0.285221				10	0.0785036				1		0.206718	0	#DIV/0!	#DIV/0!	#DIV/0!	9	0.914286	#DIV/0!	#DIV/0!	#DIV/0!	3.63322	1.29012
1	Bagny et al.	2009	Pop Com Ecol	Mayotte, Comoros archipelago	aegypti	fig_3	no	relative_frequency_lavae_per_habitat	table 1 lists width and depth of containers in cm	rainy, Mstapere	urban-suburban	0.108856				10	0.401074				10		-0.292218	0	#DIV/0!	#DIV/0!	#DIV/0!	18	0.957746	#DIV/0!	#DIV/0!	#DIV/0!	0.271411	-1.30412
1	Bagny et al.	2009	Pop Com Ecol	Mayotte, Comoros archipelago	aegypti	fig_3	no	relative_frequency_lavae_per_habitat	table 1 lists width and depth of containers in cm	rainy, Mstapere	urban-rural	0.108856				10	0.327082				1		-0.218226	0	#DIV/0!	#DIV/0!	#DIV/0!	9	0.914286	#DIV/0!	#DIV/0!	#DIV/0!	0.33281	-1.10018
1	Bagny et al.	2009	Pop Com Ecol	Mayotte, Comoros archipelago	albopictus	fig_3	no	relative_frequency_lavae_per_habitat	table 1 lists width and depth of containers in cm	rainy, Mstapere	urban-suburban	0.889543				10	0.781009				10		0.108533	0	#DIV/0!	#DIV/0!	#DIV/0!	18	0.957746	#DIV/0!	#DIV/0!	#DIV/0!	1.13897	0.13012
1	Bagny et al.	2009	Pop Com Ecol	Mayotte, Comoros archipelago	albopictus	fig_3	no	relative_frequency_lavae_per_habitat	table 1 lists width and depth of containers in cm	rainy, Mstapere	urban-rural	0.889543				10	0.11278				1		0.776762	0	#DIV/0!	#DIV/0!	#DIV/0!	9	0.914286	#DIV/0!	#DIV/0!	#DIV/0!	7.88739	2.06527
1	Bagny et al.	2009	Pop Com Ecol	Mayotte, Comoros archipelago	aegypti	fig_3	no	relative_frequency_lavae_per_habitat	table 1 lists width and depth of containers in cm	dry, Bandrele	urban-suburban	0.176896				10	0.334891				10		-0.157995	0	#DIV/0!	#DIV/0!	#DIV/0!	18	0.957746	#DIV/0!	#DIV/0!	#DIV/0!	0.528219	-0.638244
1	Bagny et al.	2009	Pop Com Ecol	Mayotte, Comoros archipelago	aegypti	fig_3	no	relative_frequency_lavae_per_habitat	table 1 lists width and depth of containers in cm	dry, Bandrele	urban-rural	0.176896				10	0.999941				1		-0.823045	0	#DIV/0!	#DIV/0!	#DIV/0!	9	0.914286	#DIV/0!	#DIV/0!	#DIV/0!	0.176906	-1.73213
1	Bagny et al.	2009	Pop Com Ecol	Mayotte, Comoros archipelago	albopictus	fig_3	no	relative_frequency_lavae_per_habitat	table 1 lists width and depth of containers in cm	dry, Bandrele	urban-suburban	0.988918				10	0.948501				10		0.0404174	0	#DIV/0!	#DIV/0!	#DIV/0!	18	0.957746	#DIV/0!	#DIV/0!	#DIV/0!	1.04261	0.041729
1	Bagny et al.	2009	Pop Com Ecol	Mayotte, Comoros archipelago	aegypti	fig_3	no	relative_frequency_lavae_per_habitat	table 1 lists width and depth of containers in cm	dry, Chiconi	urban-suburban	0.584744				10	0.808877				10		-0.224133	0	#DIV/0!	#DIV/0!	#DIV/0!	18	0.957746	#DIV/0!	#DIV/0!	#DIV/0!	0.722909	-0.324472
1	Bagny et al.	2009	Pop Com Ecol	Mayotte, Comoros archipelago	aegypti	fig_3	no	relative_frequency_lavae_per_habitat	table 1 lists width and depth of containers in cm	dry, Chiconi	urban-rural	0.584744				10	0.0629924				1		0.521752	0	#DIV/0!	#DIV/0!	#DIV/0!	9	0.914286	#DIV/0!	#DIV/0!	#DIV/0!	9.28278	2.22816
1	Bagny et al.	2009	Pop Com Ecol	Mayotte, Comoros archipelago	albopictus	fig_3	no	relative_frequency_lavae_per_habitat	table 1 lists width and depth of containers in cm	dry, Chiconi	urban-suburban	0.941152				10	0.919106				10		0.0220459	0	#DIV/0!	#DIV/0!	#DIV/0!	18	0.957746	#DIV/0!	#DIV/0!	#DIV/0!	1.02399	0.023703
1	Bagny et al.	2009	Pop Com Ecol	Mayotte, Comoros archipelago	aegypti	fig_3	no	relative_frequency_lavae_per_habitat	table 1 lists width and depth of containers in cm	dry, Dzoumogne	urban-suburban	0.437772				10	0.503909				10		-0.0661376	0	#DIV/0!	#DIV/0!	#DIV/0!	18	0.957746	#DIV/0!	#DIV/0!	#DIV/0!	0.868751	-0.140699
1	Bagny et al.	2009	Pop Com Ecol	Mayotte, Comoros archipelago	albopictus	fig_3	no	relative_frequency_lavae_per_habitat	table 1 lists width and depth of containers in cm	dry, Dzoumogne	urban-suburban	0.856643				10	0.875015				10		-0.0183715	0	#DIV/0!	#DIV/0!	#DIV/0!	18	0.957746	#DIV/0!	#DIV/0!	#DIV/0!	0.979004	-0.0212192
1	Bagny et al.	2009	Pop Com Ecol	Mayotte, Comoros archipelago	aegypti	fig_3	no	relative_frequency_lavae_per_habitat	table 1 lists width and depth of containers in cm	dry, Labattoir	urban-suburban	0.0666667				10	0.614139				10		-0.547472	0	#DIV/0!	#DIV/0!	#DIV/0!	18	0.957746	#DIV/0!	#DIV/0!	#DIV/0!	0.108553	-2.22052
1	Bagny et al.	2009	Pop Com Ecol	Mayotte, Comoros archipelago	albopictus	fig_3	no	relative_frequency_lavae_per_habitat	table 1 lists width and depth of containers in cm	dry, Labattoir	urban-suburban	0.966872				10	0.941152				10		0.0257202	0	#DIV/0!	#DIV/0!	#DIV/0!	18	0.957746	#DIV/0!	#DIV/0!	#DIV/0!	1.02733	0.0269616
1	Bagny et al.	2009	Pop Com Ecol	Mayotte, Comoros archipelago	albopictus	fig_3	no	relative_frequency_lavae_per_habitat	table 1 lists width and depth of containers in cm	dry, Mtsamoudou	urban-suburban	0.801529				10	0.757437				10		0.0440917	0	#DIV/0!	#DIV/0!	#DIV/0!	18	0.957746	#DIV/0!	#DIV/0!	#DIV/0!	1.05821	0.0565804
1	Bagny et al.	2009	Pop Com Ecol	Mayotte, Comoros archipelago	albopictus	fig_3	no	relative_frequency_lavae_per_habitat	table 1 lists width and depth of containers in cm	dry, Mstapere	urban-suburban	0.992593				10	0.95585				10		0.0367431	0	#DIV/0!	#DIV/0!	#DIV/0!	18	0.957746	#DIV/0!	#DIV/0!	#DIV/0!	1.03844	0.0377198
2	Banerjee, S., Aditya, G. and Saha, G.	2015	PLOS one	West Bengal, India	aegypti	fig_1	no	positive_habitats_per_site	table 2 lists water holding capacity in ml	porcelain, 2009, jul	urban-rural	57.638	0.815623	SE	1.63125	4	45.8697	4.54418	SE	9.08837	4		11.7683	6.52914	1.80242	0.703045	0.838478	6	0.869565	1.56732	0.531603	0.729111	1.25656	0.228377
2	Banerjee, S., Aditya, G. and Saha, G.	2015	PLOS one	West Bengal, India	aegypti	fig_1	no	positive_habitats_per_site	table 2 lists water holding capacity in ml	porcelain, 2009, aug	urban-rural	63.2308	1.86428	SE	3.72856	4	60.9004	3.84508	SE	7.69016	4		2.33035	6.04321	0.385615	0.509294	0.713648	6	0.869565	0.335317	0.385099	0.620564	1.03826	0.037551
2	Banerjee, S., Aditya, G. and Saha, G.	2015	PLOS one	West Bengal, India	aegypti	fig_1	no	positive_habitats_per_site	table 2 lists water holding capacity in ml	porcelain, 2009, sep	urban-rural	49.9478	2.09732	SE	4.19463	4	47.2679	2.33035	SE	4.6607	4		2.6799	4.43379	0.604427	0.522833	0.723072	6	0.869565	0.525588	0.395337	0.628758	1.0567	0.0551471
2	Banerjee, S., Aditya, G. and Saha, G.	2015	PLOS one	West Bengal, India	aegypti	fig_1	no	positive_habitats_per_site	table 2 lists water holding capacity in ml	porcelain, 2009, oct	urban-rural	45.8697	2.56339	SE	5.12677	4	42.1411	6.75802	SE	13.516	4		3.72856	10.2217	0.364769	0.508316	0.712963	6	0.869565	0.31719	0.38436	0.619968	1.08848	0.0847804
2	Banerjee, S., Aditya, G. and Saha, G.	2015	PLOS one	West Bengal, India	aegypti	fig_1	no	positive_habitats_per_site	table 2 lists water holding capacity in ml	porcelain, 2009, nov	urban-rural	37.7135	1.28169	SE	2.56339	4	27.926	5.70936	SE	11.4187	4		9.78747	8.27521	1.18275	0.587431	0.76644	6	0.869565	1.02848	0.444182	0.66647	1.35048	0.300459
2	Banerjee, S., Aditya, G. and Saha, G.	2015	PLOS one	West Bengal, India	aegypti	fig_1	no	positive_habitats_per_site	table 2 lists water holding capacity in ml	porcelain, 2009, dec	urban-rural	11.7301	1.04866	SE	2.09732	4	1.70955	0.815623	SE	1.63125	4		10.0205	1.87879	5.33349	2.27788	1.50927	6	0.869565	4.63782	1.72241	1.31241	6.8615	1.92593
2	Banerjee, S., Aditya, G. and Saha, G.	2015	PLOS one	West Bengal, India	aegypti	fig_1	no	positive_habitats_per_site	table 2 lists water holding capacity in ml	porcelain, 2010, jul	urban-rural	56.2397	2.6799	SE	5.35981	4	43.4228	3.72856	SE	7.45712	4		12.8169	6.4937	1.97375	0.74348	0.862253	6	0.869565	1.7163	0.562178	0.749785	1.29517	0.258639
2	Banerjee, S., Aditya, G. and Saha, G.	2015	PLOS one	West Bengal, India	aegypti	fig_1	no	positive_habitats_per_site	table 2 lists water holding capacity in ml	porcelain, 2010, aug	urban-rural	65.2116	2.33035	SE	4.6607	4	56.2397	2.44687	SE	4.89374	4		8.97185	4.77864	1.87749	0.720311	0.848711	6	0.869565	1.6326	0.544658	0.73801	1.15953	0.148014
2	Banerjee, S., Aditya, G. and Saha, G.	2015	PLOS one	West Bengal, India	aegypti	fig_1	no	positive_habitats_per_site	table 2 lists water holding capacity in ml	porcelain, 2010, sep	urban-rural	52.6277	2.09732	SE	4.19463	4	40.3934	2.6799	SE	5.35981	4		12.2343	4.81261	2.54214	0.903905	0.950739	6	0.869565	2.21056	0.683482	0.82673	1.30288	0.264577
2	Banerjee, S., Aditya, G. and Saha, G.	2015	PLOS one	West Bengal, India	aegypti	fig_1	no	positive_habitats_per_site	table 2 lists water holding capacity in ml	porcelain, 2010, oct	urban-rural	44.821	4.77722	SE	9.55444	4	41.442	4.77722	SE	9.55444	4		3.37901	9.55444	0.353659	0.507817	0.712613	6	0.869565	0.307529	0.383983	0.619663	1.08154	0.0783821
2	Banerjee, S., Aditya, G. and Saha, G.	2015	PLOS one	West Bengal, India	aegypti	fig_1	no	positive_habitats_per_site	table 2 lists water holding capacity in ml	porcelain, 2010, nov	urban-rural	34.451	2.44687	SE	4.89374	4	23.4983	1.51473	SE	3.02946	4		10.9526	4.06978	2.69121	0.952664	0.976045	6	0.869565	2.34018	0.720351	0.848735	1.4661	0.382608
2	Banerjee, S., Aditya, G. and Saha, G.	2015	PLOS one	West Bengal, India	aegypti	fig_1	no	positive_habitats_per_site	table 2 lists water holding capacity in ml	plastic, 2009, jul	urban-rural	56.9389	3.37901	SE	6.75802	4	59.1527	0.93214	SE	1.86428	4		-2.21383	4.95713	-0.446595	0.512465	0.715867	6	0.869565	-0.388344	0.387498	0.622493	0.962574	-0.0381441
2	Banerjee, S., Aditya, G. and Saha, G.	2015	PLOS one	West Bengal, India	aegypti	fig_1	no	positive_habitats_per_site	table 2 lists water holding capacity in ml	plastic, 2009, aug	urban-rural	73.7174	2.21383	SE	4.42767	4	76.2808	1.16518	SE	2.33035	4		-2.56339	3.53799	-0.724531	0.532809	0.729938	6	0.869565	-0.630027	0.40288	0.634728	0.966395	-0.0341822
2	Banerjee, S., Aditya, G. and Saha, G.	2015	PLOS one	West Bengal, India	aegypti	fig_1	no	positive_habitats_per_site	table 2 lists water holding capacity in ml	plastic, 2009, sep	urban-rural	56.2397	2.33035	SE	4.6607	4	58.9196	1.28169	SE	2.56339	4		-2.6799	3.76119	-0.712515	0.53173	0.729198	6	0.869565	-0.619578	0.402064	0.634085	0.954516	-0.0465509
2	Banerjee, S., Aditya, G. and Saha, G.	2015	PLOS one	West Bengal, India	aegypti	fig_1	no	positive_habitats_per_site	table 2 lists water holding capacity in ml	plastic, 2009, oct	urban-rural	51.346	3.26249	SE	6.52498	4	56.0067	3.14597	SE	6.29195	4		-4.6607	6.40952	-0.727153	0.533047	0.730101	6	0.869565	-0.632307	0.40306	0.63487	0.916783	-0.0868843
2	Banerjee, S., Aditya, G. and Saha, G.	2015	PLOS one	West Bengal, India	aegypti	fig_1	no	positive_habitats_per_site	table 2 lists water holding capacity in ml	plastic, 2009, nov	urban-rural	46.4523	2.56339	SE	5.12677	4	43.7724	2.09732	SE	4.19463	4		2.6799	4.68395	0.572146	0.520459	0.721429	6	0.869565	0.497519	0.393542	0.627329	1.06122	0.0594226
2	Banerjee, S., Aditya, G. and Saha, G.	2015	PLOS one	West Bengal, India	aegypti	fig_1	no	positive_habitats_per_site	table 2 lists water holding capacity in ml	plastic, 2009, dec	urban-rural	18.8376	3.72856	SE	7.45712	4	10.7979	2.44687	SE	4.89374	4		8.03971	6.30703	1.27472	0.601557	0.775601	6	0.869565	1.10845	0.454864	0.674436	1.74456	0.556503
2	Banerjee, S., Aditya, G. and Saha, G.	2015	PLOS one	West Bengal, India	aegypti	fig_1	no	positive_habitats_per_site	table 2 lists water holding capacity in ml	plastic, 2010, jul	urban-rural	54.6085	2.33035	SE	4.6607	4	59.1527	2.09732	SE	4.19463	4		-4.54418	4.43379	-1.0249	0.565651	0.752098	6	0.869565	-0.891215	0.427713	0.653998	0.923179	-0.0799324
2	Banerjee, S., Aditya, G. and Saha, G.	2015	PLOS one	West Bengal, India	aegypti	fig_1	no	positive_habitats_per_site	table 2 lists water holding capacity in ml	plastic, 2010, aug	urban-rural	74.766	1.9808	SE	3.9616	4	74.3	2.09732	SE	4.19463	4		0.46607	4.07978	0.114239	0.500816	0.707683	6	0.869565	0.0993383	0.378689	0.615377	1.00627	0.00625323
2	Banerjee, S., Aditya, G. and Saha, G.	2015	PLOS one	West Bengal, India	aegypti	fig_1	no	positive_habitats_per_site	table 2 lists water holding capacity in ml	plastic, 2010, sep	urban-rural	62.7647	3.02946	SE	6.05891	4	56.4728	2.79642	SE	5.59284	4		6.29195	5.83054	1.07914	0.572784	0.756825	6	0.869565	0.93838	0.433107	0.658108	1.11142	0.105634
2	Banerjee, S., Aditya, G. and Saha, G.	2015	PLOS one	West Bengal, India	aegypti	fig_1	no	positive_habitats_per_site	table 2 lists water holding capacity in ml	plastic, 2010, oct	urban-rural	54.2589	3.49553	SE	6.99105	4	52.5112	4.42767	SE	8.85533	4		1.74776	7.97783	0.219077	0.503	0.709225	6	0.869565	0.190502	0.38034	0.616717	1.03328	0.0327417
2	Banerjee, S., Aditya, G. and Saha, G.	2015	PLOS one	West Bengal, India	aegypti	fig_1	no	positive_habitats_per_site	table 2 lists water holding capacity in ml	plastic, 2010, nov	urban-rural	47.1514	10.0205	SE	20.041	4	52.2782	3.37901	SE	6.75802	4		-5.12677	14.9552	-0.34281	0.507345	0.712281	6	0.869565	-0.298095	0.383626	0.619375	0.901933	-0.103215
2	Banerjee, S., Aditya, G. and Saha, G.	2015	PLOS one	West Bengal, India	aegypti	fig_1	no	positive_habitats_per_site	table 2 lists water holding capacity in ml	plastic, 2010, dec	urban-rural	12.3126	2.33035	SE	4.6607	4	4.97204	2.09732	SE	4.19463	4		7.3406	4.43379	1.6556	0.671314	0.819337	6	0.869565	1.43965	0.50761	0.712467	2.47638	0.906797
2	Banerjee, S., Aditya, G. and Saha, G.	2015	PLOS one	West Bengal, India	albopictus	fig_1	no	positive_habitats_per_site	table 2 lists water holding capacity in ml	porcelain, 2009, jul	urban-rural	49.3172	2.75628	SE	5.51256	4	45.6861	1.01547	SE	2.03094	4		3.63115	4.15409	0.874113	0.547755	0.740104	6	0.869565	0.760098	0.414181	0.643569	1.07948	0.0764799
2	Banerjee, S., Aditya, G. and Saha, G.	2015	PLOS one	West Bengal, India	albopictus	fig_1	no	positive_habitats_per_site	table 2 lists water holding capacity in ml	porcelain, 2009, aug	urban-rural	68.7416	3.91724	SE	7.83448	4	57.8577	2.75607	SE	5.51213	4		10.8839	6.77358	1.60681	0.661366	0.813244	6	0.869565	1.39723	0.500087	0.707169	1.18811	0.172368
2	Banerjee, S., Aditya, G. and Saha, G.	2015	PLOS one	West Bengal, India	albopictus	fig_1	no	positive_habitats_per_site	table 2 lists water holding capacity in ml	porcelain, 2009, sep	urban-rural	54.2202	2.32171	SE	4.64343	4	64.0811	2.90135	SE	5.80269	4		-9.86096	5.25512	-1.87645	0.720066	0.848567	6	0.869565	-1.63169	0.544473	0.737884	0.846118	-0.167097
2	Banerjee, S., Aditya, G. and Saha, G.	2015	PLOS one	West Bengal, India	albopictus	fig_1	no	positive_habitats_per_site	table 2 lists water holding capacity in ml	porcelain, 2009, oct	urban-rural	34.477	3.19148	SE	6.38296	4	30.7007	5.65805	SE	11.3161	4		3.77622	9.18685	0.411046	0.51056	0.714535	6	0.869565	0.357431	0.386057	0.621335	1.123	0.116004
2	Banerjee, S., Aditya, G. and Saha, G.	2015	PLOS one	West Bengal, India	albopictus	fig_1	no	positive_habitats_per_site	table 2 lists water holding capacity in ml	porcelain, 2009, nov	urban-rural	18.5049	0.870191	SE	1.74038	4	16.471	2.17601	SE	4.35202	4		2.03392	3.31429	0.613683	0.523538	0.723559	6	0.869565	0.533637	0.39587	0.629182	1.12349	0.116436
2	Banerjee, S., Aditya, G. and Saha, G.	2015	PLOS one	West Bengal, India	albopictus	fig_1	no	positive_habitats_per_site	table 2 lists water holding capacity in ml	porcelain, 2009, dec	urban-rural	2.67809	0.725336	SE	1.45067	4	1.94828	1.59638	SE	3.19276	4		0.729803	2.47973	0.294307	0.505414	0.710924	6	0.869565	0.255919	0.382165	0.618195	1.37459	0.318154
2	Banerjee, S., Aditya, G. and Saha, G.	2015	PLOS one	West Bengal, India	albopictus	fig_1	no	positive_habitats_per_site	table 2 lists water holding capacity in ml	porcelain, 2010, jul	urban-rural	47.7795	5.80312	SE	11.6062	4	48.2107	2.46593	SE	4.93186	4		-0.43116	8.91706	-0.0483523	0.500146	0.70721	6	0.869565	-0.0420455	0.378182	0.614965	0.991057	-0.00898348
2	Banerjee, S., Aditya, G. and Saha, G.	2015	PLOS one	West Bengal, India	albopictus	fig_1	no	positive_habitats_per_site	table 2 lists water holding capacity in ml	porcelain, 2010, aug	urban-rural	63.1416	5.22306	SE	10.4461	4	52.8388	2.32171	SE	4.64343	4		10.3028	8.08341	1.27456	0.601531	0.775584	6	0.869565	1.10831	0.454844	0.674421	1.19498	0.178133
2	Banerjee, S., Aditya, G. and Saha, G.	2015	PLOS one	West Bengal, India	albopictus	fig_1	no	positive_habitats_per_site	table 2 lists water holding capacity in ml	porcelain, 2010, sep	urban-rural	47.7508	5.22327	SE	10.4465	4	61.6735	1.16033	SE	2.32065	4		-13.9226	7.56689	-1.83994	0.711586	0.843556	6	0.869565	-1.59995	0.538061	0.733527	0.774252	-0.255857
2	Banerjee, S., Aditya, G. and Saha, G.	2015	PLOS one	West Bengal, India	albopictus	fig_1	no	positive_habitats_per_site	table 2 lists water holding capacity in ml	porcelain, 2010, oct	urban-rural	30.1832	6.23789	SE	12.4758	4	39.4635	6.23747	SE	12.4749	4		-9.28026	12.4754	-0.743887	0.534586	0.731154	6	0.869565	-0.646859	0.404223	0.635786	0.764839	-0.26809
2	Banerjee, S., Aditya, G. and Saha, G.	2015	PLOS one	West Bengal, India	albopictus	fig_1	no	positive_habitats_per_site	table 2 lists water holding capacity in ml	porcelain, 2010, nov	urban-rural	17.4026	1.16075	SE	2.3215	4	16.0926	2.61291	SE	5.22583	4		1.31007	4.04343	0.324	0.506561	0.711731	6	0.869565	0.281739	0.383033	0.618897	1.08141	0.0782644
2	Banerjee, S., Aditya, G. and Saha, G.	2015	PLOS one	West Bengal, India	albopictus	fig_1	no	positive_habitats_per_site	table 2 lists water holding capacity in ml	porcelain, 2010, dec	urban-rural	1.86682	1.01462	SE	2.02924	4	3.45703	1.45025	SE	2.90049	4		-1.59021	2.50307	-0.635305	0.525226	0.724725	6	0.869565	-0.552439	0.397146	0.630195	0.540006	-0.616174
2	Banerjee, S., Aditya, G. and Saha, G.	2015	PLOS one	West Bengal, India	albopictus	fig_1	no	positive_habitats_per_site	table 2 lists water holding capacity in ml	plastic, 2009, jul	urban-rural	41.7446	5.36792	SE	10.7358	4	31.007	2.17537	SE	4.35074	4		10.7375	8.19106	1.31088	0.607401	0.779359	6	0.869565	1.1399	0.459282	0.677704	1.34629	0.297355
2	Banerjee, S., Aditya, G. and Saha, G.	2015	PLOS one	West Bengal, India	albopictus	fig_1	no	positive_habitats_per_site	table 2 lists water holding capacity in ml	plastic, 2009, aug	urban-rural	50.7254	1.88651	SE	3.77303	4	48.1084	4.06359	SE	8.12717	4		2.61695	6.33588	0.413038	0.510662	0.714607	6	0.869565	0.359163	0.386134	0.621397	1.0544	0.0529691
2	Banerjee, S., Aditya, G. and Saha, G.	2015	PLOS one	West Bengal, India	albopictus	fig_1	no	positive_habitats_per_site	table 2 lists water holding capacity in ml	plastic, 2009, sep	urban-rural	59.8499	0.580695	SE	1.16139	4	59.5551	3.7726	SE	7.5452	4		0.294814	5.3981	0.0546145	0.500186	0.707239	6	0.869565	0.0474908	0.378213	0.61499	1.00495	0.00493806
2	Banerjee, S., Aditya, G. and Saha, G.	2015	PLOS one	West Bengal, India	albopictus	fig_1	no	positive_habitats_per_site	table 2 lists water holding capacity in ml	plastic, 2009, oct	urban-rural	31.9821	3.19169	SE	6.38339	4	26.4653	4.20674	SE	8.41348	4		5.51681	7.46774	0.738753	0.53411	0.730828	6	0.869565	0.642394	0.403864	0.635503	1.20845	0.189342
2	Banerjee, S., Aditya, G. and Saha, G.	2015	PLOS one	West Bengal, India	albopictus	fig_1	no	positive_habitats_per_site	table 2 lists water holding capacity in ml	plastic, 2009, nov	urban-rural	17.1727	1.16033	SE	2.32065	4	14.2645	1.7423	SE	3.48459	4		2.90815	2.96039	0.982355	0.560314	0.748541	6	0.869565	0.854222	0.423678	0.650905	1.20387	0.185544
2	Banerjee, S., Aditya, G. and Saha, G.	2015	PLOS one	West Bengal, India	albopictus	fig_1	no	positive_habitats_per_site	table 2 lists water holding capacity in ml	plastic, 2009, dec	urban-rural	2.93993	1.30582	SE	2.61164	4	6.12609	0.871255	SE	1.74251	4		-3.18616	2.22002	-1.4352	0.628737	0.792929	6	0.869565	-1.248	0.475415	0.689504	0.479903	-0.734171
2	Banerjee, S., Aditya, G. and Saha, G.	2015	PLOS one	West Bengal, India	albopictus	fig_1	no	positive_habitats_per_site	table 2 lists water holding capacity in ml	plastic, 2010, jul	urban-rural	38.7569	3.91767	SE	7.83534	4	32.8055	2.61142	SE	5.22285	4		5.95137	6.65848	0.893804	0.54993	0.741573	6	0.869565	0.777221	0.415826	0.644846	1.18141	0.166712
2	Banerjee, S., Aditya, G. and Saha, G.	2015	PLOS one	West Bengal, India	albopictus	fig_1	no	positive_habitats_per_site	table 2 lists water holding capacity in ml	plastic, 2010, aug	urban-rural	52.6691	3.33548	SE	6.67097	4	48.4568	0.725762	SE	1.45152	4		4.21227	4.82746	0.872564	0.547586	0.73999	6	0.869565	0.758752	0.414053	0.64347	1.08693	0.0833557
2	Banerjee, S., Aditya, G. and Saha, G.	2015	PLOS one	West Bengal, India	albopictus	fig_1	no	positive_habitats_per_site	table 2 lists water holding capacity in ml	plastic, 2010, sep	urban-rural	57.0071	3.04641	SE	6.09283	4	59.9022	2.32235	SE	4.64471	4		-2.89518	5.41737	-0.534425	0.517851	0.719618	6	0.869565	-0.464717	0.391569	0.625755	0.951668	-0.0495387
2	Banerjee, S., Aditya, G. and Saha, G.	2015	PLOS one	West Bengal, India	albopictus	fig_1	no	positive_habitats_per_site	table 2 lists water holding capacity in ml	plastic, 2010, oct	urban-rural	32.7666	3.91745	SE	7.83491	4	25.7985	4.35181	SE	8.70361	4		6.96812	8.28066	0.841494	0.544257	0.737738	6	0.869565	0.731734	0.411536	0.641511	1.2701	0.239094
2	Banerjee, S., Aditya, G. and Saha, G.	2015	PLOS one	West Bengal, India	albopictus	fig_1	no	positive_habitats_per_site	table 2 lists water holding capacity in ml	plastic, 2010, nov	urban-rural	17.5196	1.45003	SE	2.90007	4	13.0183	2.32086	SE	4.64173	4		4.50134	3.87014	1.16309	0.584549	0.764558	6	0.869565	1.01139	0.442003	0.664833	1.34577	0.296967
2	Banerjee, S., Aditya, G. and Saha, G.	2015	PLOS one	West Bengal, India	albopictus	fig_1	no	positive_habitats_per_site	table 2 lists water holding capacity in ml	plastic, 2010, dec	urban-rural	4.88388	1.74145	SE	3.48289	4	3.71866	2.611	SE	5.222	4		1.16522	4.43846	0.262528	0.504308	0.710146	6	0.869565	0.228285	0.381329	0.617518	1.31334	0.272576
3	Bartlett-Healy et al.	2012	J Med Entomol	New Jersey, USA	albopictus	table_6	yes	immatures_per_litre	per 1000 ml		urban-suburban	277.4	not stated	not stated, assumed se as mentioned elsewhere in paper	#VALUE!	305	3.3	not stated	not stated, assumed se as mentioned elsewhere in paper	#VALUE!	305		274.1	#VALUE!	#VALUE!	#VALUE!	#VALUE!	608	0.998766	#VALUE!	#VALUE!	#VALUE!	84.0606	4.43154
3	Bartlett-Healy et al.	2012	J Med Entomol	New Jersey, USA	albopictus	table_6	yes	immatures_per_litre	per 1000 ml		urban-rural	277.4	not stated	not stated, assumed se as mentioned elsewhere in paper	#VALUE!	305	7.8	not stated	not stated, assumed se as mentioned elsewhere in paper	#VALUE!	305		269.6	#VALUE!	#VALUE!	#VALUE!	#VALUE!	608	0.998766	#VALUE!	#VALUE!	#VALUE!	35.5641	3.57134
4	Boonklong, O. and Bhumiratana, A.	2016	Can J Infect Dis Med Microb	Narathiwat province, Thailand	aegypti	fig_3	no	mean_larvae_per_container_type	na	wet, water-storage	urban-rural	35.9248	3.19749	SE	29.4794	85	53.9823	4.60177	SE	45.3222	97		-18.0575	38.7436	-0.466077	0.0226708	0.150568	180	0.995828	-0.464133	0.022482	0.14994	0.665492	-0.407229
4	Boonklong, O. and Bhumiratana, A.	2016	Can J Infect Dis Med Microb	Narathiwat province, Thailand	aegypti	fig_3	no	mean_larvae_per_container_type	na	dry, water-storage	urban-rural	22.0063	1.41066	SE	12.6173	80	29.9115	3.45133	SE	26.9557	61		-7.90523	20.1028	-0.39324	0.0294418	0.171586	139	0.994595	-0.391114	0.0291244	0.170659	0.735713	-0.306916
4	Boonklong, O. and Bhumiratana, A.	2016	Can J Infect Dis Med Microb	Narathiwat province, Thailand	aegypti	fig_3	no	mean_larvae_per_container_type	na	wet, discarded	urban-rural	33.1034	6.01881	SE	28.2307	22	36.2832	9.73451	SE	37.7016	15		-3.17974	32.3535	-0.0982811	0.112252	0.33504	35	0.978417	-0.0961599	0.107459	0.327809	0.912363	-0.091717
4	Boonklong, O. and Bhumiratana, A.	2016	Can J Infect Dis Med Microb	Narathiwat province, Thailand	aegypti	fig_3	no	mean_larvae_per_container_type	na	dry, discarded	urban-rural	27.0846	2.53918	SE	20.3135	64	18.7611	3.45133	SE	26.057	57		8.32358	23.1941	0.358866	0.033701	0.183578	119	0.993684	0.356599	0.0332767	0.182419	1.44366	0.367183
4	Boonklong, O. and Bhumiratana, A.	2016	Can J Infect Dis Med Microb	Narathiwat province, Thailand	aegypti	fig_3	no	mean_larvae_per_container_type	na	wet, misc	urban-rural	13.9185	1.41066	SE	8.69588	38	37.5221	10.9735	SE	119.202	118		-23.6036	103.988	-0.226985	0.0349555	0.186964	154	0.995122	-0.225878	0.0346153	0.186052	0.370941	-0.991712
4	Boonklong, O. and Bhumiratana, A.	2016	Can J Infect Dis Med Microb	Narathiwat province, Thailand	aegypti	fig_3	no	mean_larvae_per_container_type	na	dry, misc	urban-rural	16.3636	2.72727	SE	18.2951	45	10.2655	1.41593	SE	9.9115	49		6.09815	14.5373	0.419482	0.0435664	0.208726	92	0.991826	0.416053	0.042857	0.207019	1.59404	0.466274
4	Boonklong, O. and Bhumiratana, A.	2016	Can J Infect Dis Med Microb	Narathiwat province, Thailand	aegypti	fig_3	no	mean_larvae_per_container_type	na	wet, natural	urban-rural	12.79	2.25705	SE	10.0938	20	15.9292	2.12389	SE	8.22581	15		-3.13923	9.34705	-0.335853	0.118278	0.343916	33	0.977099	-0.328162	0.112923	0.33604	0.802926	-0.219493
4	Boonklong, O. and Bhumiratana, A.	2016	Can J Infect Dis Med Microb	Narathiwat province, Thailand	aegypti	fig_3	no	mean_larvae_per_container_type	na	dry, natural	urban-rural	17.6803	1.41066	SE	7.19297	26	10.2655	2.0354	SE	8.39216	17		7.41476	7.68325	0.965056	0.108115	0.328808	41	0.981595	0.947294	0.104171	0.322756	1.7223	0.543661
4	Boonklong, O. and Bhumiratana, A.	2016	Can J Infect Dis Med Microb	Narathiwat province, Thailand	albopictus	fig_3	no	mean_larvae_per_container_type	na	wet, water-storage	urban-rural	28.7375	2.87506	SE	26.3503	84	29	2.4375	SE	24.6175	102		-0.26251	25.4138	-0.0103294	0.021709	0.14734	184	0.995918	-0.0102872	0.0215321	0.146738	0.990948	-0.00909328
4	Boonklong, O. and Bhumiratana, A.	2016	Can J Infect Dis Med Microb	Narathiwat province, Thailand	albopictus	fig_3	no	mean_larvae_per_container_type	na	dry, water-storage	urban-rural	21.2252	1.93762	SE	17.1126	78	20	2.75	SE	20.9434	58		1.2252	18.8376	0.0650404	0.0300774	0.173428	134	0.994393	0.0646757	0.0297411	0.172456	1.06126	0.0594571
4	Boonklong, O. and Bhumiratana, A.	2016	Can J Infect Dis Med Microb	Narathiwat province, Thailand	albopictus	fig_3	no	mean_larvae_per_container_type	na	wet, discarded	urban-rural	34.3327	7.56235	SE	35.4706	22	33	6.875	SE	28.3464	17		1.33268	32.5816	0.040903	0.1043	0.322954	37	0.979592	0.0400682	0.100086	0.316363	1.04038	0.0395902
4	Boonklong, O. and Bhumiratana, A.	2016	Can J Infect Dis Med Microb	Narathiwat province, Thailand	albopictus	fig_3	no	mean_larvae_per_container_type	na	dry, discarded	urban-rural	25.6958	2.68762	SE	20.8182	60	13.875	3.3125	SE	23.8868	52		11.8208	22.2935	0.530235	0.0371526	0.19275	110	0.993166	0.526611	0.0366465	0.191433	1.85195	0.616238
4	Boonklong, O. and Bhumiratana, A.	2016	Can J Infect Dis Med Microb	Narathiwat province, Thailand	albopictus	fig_3	no	mean_larvae_per_container_type	na	wet, misc	urban-rural	14.4282	2.87493	SE	17.2496	36	19.375	6.375	SE	64.068	101		-4.9468	55.836	-0.0885951	0.0377074	0.194184	135	0.994434	-0.088102	0.0372888	0.193103	0.744681	-0.294799
4	Boonklong, O. and Bhumiratana, A.	2016	Can J Infect Dis Med Microb	Narathiwat province, Thailand	albopictus	fig_3	no	mean_larvae_per_container_type	na	dry, misc	urban-rural	12.5409	1.625	SE	11.0213	46	7	0.8125	SE	5.2656	42		5.5409	8.76227	0.632359	0.0478207	0.218679	86	0.991254	0.626828	0.0469878	0.216767	1.79156	0.583085
4	Boonklong, O. and Bhumiratana, A.	2016	Can J Infect Dis Med Microb	Narathiwat province, Thailand	albopictus	fig_3	no	mean_larvae_per_container_type	na	wet, natural	urban-rural	14.7735	2.68756	SE	11.7148	19	9.5	3.1875	SE	11.9265	14		5.27354	11.804	0.446757	0.127084	0.356489	31	0.97561	0.43586	0.120961	0.347794	1.55511	0.441546
4	Boonklong, O. and Bhumiratana, A.	2016	Can J Infect Dis Med Microb	Narathiwat province, Thailand	albopictus	fig_3	no	mean_larvae_per_container_type	na	dry, natural	urban-rural	16.1361	1.68756	SE	8.76882	27	4.375	0.875	SE	3.38886	15		11.7611	7.34843	1.60049	0.134199	0.366331	40	0.981132	1.57029	0.129182	0.359419	3.68825	1.30515
5	Braks et al.	2003	J Med Entomol	Rio de Janeiro, Brazil	aegypti and albopictus	table_5	no	occurrence_traps (out of 20 traps)	300 ml traps	Rio de Janeiro	urban-suburban	20				2	20				2	density is summed across all 20 traps	0	0	#DIV/0!	#DIV/0!	#DIV/0!	2	0.571429	#DIV/0!	#DIV/0!	#DIV/0!	1	0
5	Braks et al.	2003	J Med Entomol	Rio de Janeiro, Brazil	aegypti and albopictus	table_5	no	occurrence_traps (out of 20 traps)	300 ml traps	Rio de Janeiro	urban-rural	20				2	20				2	density is summed across all 20 traps	0	0	#DIV/0!	#DIV/0!	#DIV/0!	2	0.571429	#DIV/0!	#DIV/0!	#DIV/0!	1	0
5	Braks et al.	2003	J Med Entomol	Rio de Janeiro, Brazil	aegypti and albopictus	table_5	no	occurrence_traps (out of 20 traps)	300 ml traps	Rio de Janeiro	urban-forestedge	20				2	20				2	density is summed across all 20 traps	0	0	#DIV/0!	#DIV/0!	#DIV/0!	2	0.571429	#DIV/0!	#DIV/0!	#DIV/0!	1	0
5	Braks et al.	2003	J Med Entomol	Nova Iguacu, Brazil	aegypti and albopictus	table_5	no	occurrence_traps (out of 20 traps)	300 ml traps	Nova Iguacu	urban-suburban	19				2	20				2	density is summed across all 20 traps	-1	0	#DIV/0!	#DIV/0!	#DIV/0!	2	0.571429	#DIV/0!	#DIV/0!	#DIV/0!	0.95	-0.0512933
5	Braks et al.	2003	J Med Entomol	Nova Iguacu, Brazil	aegypti and albopictus	table_5	no	occurrence_traps (out of 20 traps)	300 ml traps	Nova Iguacu	urban-rural	19				2	19				2	density is summed across all 20 traps	0	0	#DIV/0!	#DIV/0!	#DIV/0!	2	0.571429	#DIV/0!	#DIV/0!	#DIV/0!	1	0
5	Braks et al.	2003	J Med Entomol	Nova Iguacu, Brazil	aegypti and albopictus	table_5	no	occurrence_traps (out of 20 traps)	300 ml traps	Nova Iguacu	urban-forestedge	19				2	19				2	density is summed across all 20 traps	0	0	#DIV/0!	#DIV/0!	#DIV/0!	2	0.571429	#DIV/0!	#DIV/0!	#DIV/0!	1	0
5	Braks et al.	2003	J Med Entomol	West Palm Beach, USA	aegypti and albopictus	table_5	no	occurrence_traps (out of 20 traps)	300 ml traps	West Palm Beach	urban-suburban	20				2	15				2	density is summed across all 20 traps	5	0	#DIV/0!	#DIV/0!	#DIV/0!	2	0.571429	#DIV/0!	#DIV/0!	#DIV/0!	1.33333	0.287682
5	Braks et al.	2003	J Med Entomol	West Palm Beach, USA	aegypti and albopictus	table_5	no	occurrence_traps (out of 20 traps)	300 ml traps	West Palm Beach	urban-rural	20				2	20				2	density is summed across all 20 traps	0	0	#DIV/0!	#DIV/0!	#DIV/0!	2	0.571429	#DIV/0!	#DIV/0!	#DIV/0!	1	0
5	Braks et al.	2003	J Med Entomol	Boca Raton, USA	aegypti and albopictus	table_5	no	occurrence_traps (out of 20 traps)	300 ml traps	Boca Raton	urban-suburban	18				2	0				2	density is summed across all 20 traps	18	0	#DIV/0!	#DIV/0!	#DIV/0!	2	0.571429	#DIV/0!	#DIV/0!	#DIV/0!	#DIV/0!	#DIV/0!
5	Braks et al.	2003	J Med Entomol	Boca Raton, USA	aegypti and albopictus	table_5	no	occurrence_traps (out of 20 traps)	300 ml traps	Boca Raton	urban-rural	18				2	8				2	density is summed across all 20 traps	10	0	#DIV/0!	#DIV/0!	#DIV/0!	2	0.571429	#DIV/0!	#DIV/0!	#DIV/0!	2.25	0.81093
6	Chadee, D. and Ritchie, S.	2010	Acta Trop	Trinidad, West Indies	aegypti	table_1	yes	count_larvae_per_ovitrap	na (no volume information for ovitrap)	ovitrap, larvae	urban-rural	13				10	180				10		-167	0	#DIV/0!	#DIV/0!	#DIV/0!	18	0.957746	#DIV/0!	#DIV/0!	#DIV/0!	0.0722222	-2.62801
7	Chou et al.	2016	Enviro Entomol	Selangor, Malaysia	aegypti and albopictus	fig_1a	yes	mean_eggs_per_larval_trap	large trap size: 271.73 ml	large (trap size)	urban-rural	215.177	31.641	SEM	54.8039	3	131.897	11.1381	SEM	19.2918	3		83.2794	41.0831	2.0271	1.00909	1.00454	4	0.8	1.62168	0.64582	0.803629	1.6314	0.489436
7	Chou et al.	2016	Enviro Entomol	Selangor, Malaysia	aegypti and albopictus	fig_1a	yes	mean_eggs_per_larval_trap	medium trap size:77.93 ml	medium (trap size)	urban-rural	33.7243	7.61988	SEM	13.198	3	41.2702	2.92843	SEM	5.07219	3		-7.54599	9.99787	-0.75476	0.714139	0.845067	4	0.8	-0.603808	0.457049	0.676054	0.817157	-0.201924
7	Chou et al.	2016	Enviro Entomol	Selangor, Malaysia	aegypti and albopictus	fig_1a	yes	mean_eggs_per_larval_trap	small trap size:20.57 ml	small (trap size)	urban-rural	15.7596	6.4454	SEM	11.1638	3	6.30798	3.51437	SEM	6.08707	3		9.45161	8.99116	1.05121	0.758754	0.871065	4	0.8	0.840969	0.485602	0.696852	2.49836	0.915633
8	Cox et al.	2007	Am J Trop Med Hyg	San Juan, Peurto Rico	aegypti	fig_3	yes	mean_larvae_per_container	container size ranged from 130-900ml	high	urban-suburban	92.2417	16.0819	not stated	16.0819	6	27.1832	5.60429	not stated	5.60429	3		65.0585	13.9179	4.67446	1.71392	1.30917	7	0.888889	4.15507	1.35421	1.1637	3.39333	1.22181
8	Cox et al.	2007	Am J Trop Med Hyg	San Juan, Peurto Rico	aegypti	fig_3	yes	mean_larvae_per_container	container size ranged from 130-900ml	low	urban-suburban	92.2417	16.0819	not stated	16.0819	3	65.4932	13.2838	not stated	13.2838	3		26.7486	14.7493	1.81354	0.940745	0.96992	4	0.8	1.45083	0.602077	0.775936	1.40842	0.342467
8	Cox et al.	2007	Am J Trop Med Hyg	San Juan, Peurto Rico	aegypti	fig_3	yes	mean_larvae_per_container	container size ranged from 130-900ml	low	urban-rural	92.2417	16.0819	not stated	16.0819	3	116.567	22.4993	not stated	22.4993	3		-24.3256	19.5556	-1.24392	0.795612	0.891971	4	0.8	-0.995137	0.509191	0.713576	0.791317	-0.234057
8	Cox et al.	2007	Am J Trop Med Hyg	San Juan, Peurto Rico	aegypti	fig_3	yes	mean_larvae_per_container	container size ranged from 130-900ml	forest	urban-rural	20.1208	6.79758	not stated	6.79758	3	6.25378	3.53474	not stated	3.53474	3		13.8671	5.41764	2.55962	1.21264	1.1012	4	0.8	2.04769	0.776087	0.880958	3.21739	1.16857
9	Dada et al.	2013	Acta Trop	Khon Kaen province, Thailand	aegypti	table_1	no	count_pupae	per 100 ml	Thailand	suburban-rural	1046				4	1007				4		39	0	#DIV/0!	#DIV/0!	#DIV/0!	6	0.869565	#DIV/0!	#DIV/0!	#DIV/0!	1.03873	0.0379978
9	Dada et al.	2013	Acta Trop	Salvan province, Laos	aegypti	table_1	no	count_pupae	per 100 ml	Laos	suburban-rural	911				4	558				4		353	0	#DIV/0!	#DIV/0!	#DIV/0!	6	0.869565	#DIV/0!	#DIV/0!	#DIV/0!	1.63262	0.490184
10	Dalpadado et al.	2022	Par Vect	Gampaha District, Sri Lanka	aegypti	fig_3	no	mean_container_index	na		urban-suburban	4.32554	1.46433	not stated	1.46433	2948	1.79569	1.03036	not stated	1.03036	4033		2.52985	1.2324	2.05279	0.000888983	0.0298158	6979	0.999893	2.05257	0.000888792	0.0298126	2.40885	0.879148
10	Dalpadado et al.	2022	Par Vect	Gampaha District, Sri Lanka	aegypti	fig_3	no	mean_container_index	na		urban-rural	4.32554	1.46433	not stated	1.46433	2948	17.1473	3.36222	not stated	3.36222	3051		-12.8217	2.60827	-4.91581	0.00268108	0.0517791	5997	0.999875	-4.9152	0.00268041	0.0517726	0.252258	-1.3773
10	Dalpadado et al.	2022	Par Vect	Gampaha District, Sri Lanka	albopictus	fig_3	no	mean_container_index	na		urban-suburban	11.6325	2.65766	not stated	2.65766	2948	17.7252	3.09121	not stated	3.09121	3033		-6.09261	2.88567	-2.11133	0.00104158	0.0322735	5979	0.999875	-2.11107	0.00104132	0.0322694	0.656273	-0.421178
10	Dalpadado et al.	2022	Par Vect	Gampaha District, Sri Lanka	albopictus	fig_3	no	mean_container_index	na		urban-rural	11.6325	2.65766	not stated	2.65766	2948	0.296055	0.650325	not stated	0.650325	3051		11.3365	1.9199	5.90472	0.00357294	0.0597741	5997	0.999875	5.90398	0.00357204	0.0597666	39.2918	3.67102
11	de la Cruz-Fancisco, V, Veda-Moreno, D, Valdes-Murillo, A	2012	Rev Col Entomol	Tuxpan, Mexico	aegypti	table_1	yes	count_larvae_per_ovitrap	na (ovitrap volume not listed)	I-III	urban-suburban	26				3	768				3		-742	0	#DIV/0!	#DIV/0!	#DIV/0!	4	0.8	#DIV/0!	#DIV/0!	#DIV/0!	0.0338542	-3.38569
11	de la Cruz-Fancisco, V, Veda-Moreno, D, Valdes-Murillo, A	2012	Rev Col Entomol	Tuxpan, Mexico	aegypti	table_1	yes	count_larvae_per_ovitrap	na (ovitrap volume not listed)	I-IV	urban-suburban	26				3	824				3		-798	0	#DIV/0!	#DIV/0!	#DIV/0!	4	0.8	#DIV/0!	#DIV/0!	#DIV/0!	0.0315534	-3.45607
11	de la Cruz-Fancisco, V, Veda-Moreno, D, Valdes-Murillo, A	2012	Rev Col Entomol	Tuxpan, Mexico	aegypti	table_1	yes	count_larvae_per_ovitrap	na (ovitrap volume not listed)	II-III	urban-suburban	398				3	768				3		-370	0	#DIV/0!	#DIV/0!	#DIV/0!	4	0.8	#DIV/0!	#DIV/0!	#DIV/0!	0.518229	-0.657338
11	de la Cruz-Fancisco, V, Veda-Moreno, D, Valdes-Murillo, A	2012	Rev Col Entomol	Tuxpan, Mexico	aegypti	table_1	yes	count_larvae_per_ovitrap	na (ovitrap volume not listed)	II-IV	urban-suburban	398				3	824				3		-426	0	#DIV/0!	#DIV/0!	#DIV/0!	4	0.8	#DIV/0!	#DIV/0!	#DIV/0!	0.48301	-0.727719
11	de la Cruz-Fancisco, V, Veda-Moreno, D, Valdes-Murillo, A	2012	Rev Col Entomol	Tuxpan, Mexico	albopictus	table_1	yes	count_larvae_per_ovitrap	na (ovitrap volume not listed)	I-III	urban-suburban	916				3	21				3		895	0	#DIV/0!	#DIV/0!	#DIV/0!	4	0.8	#DIV/0!	#DIV/0!	#DIV/0!	43.619	3.77549
11	de la Cruz-Fancisco, V, Veda-Moreno, D, Valdes-Murillo, A	2012	Rev Col Entomol	Tuxpan, Mexico	albopictus	table_1	yes	count_larvae_per_ovitrap	na (ovitrap volume not listed)	I-IV	urban-suburban	916				3	443				3		473	0	#DIV/0!	#DIV/0!	#DIV/0!	4	0.8	#DIV/0!	#DIV/0!	#DIV/0!	2.06772	0.726447
11	de la Cruz-Fancisco, V, Veda-Moreno, D, Valdes-Murillo, A	2012	Rev Col Entomol	Tuxpan, Mexico	albopictus	table_1	yes	count_larvae_per_ovitrap	na (ovitrap volume not listed)	II-III	urban-suburban	85				3	21				3		64	0	#DIV/0!	#DIV/0!	#DIV/0!	4	0.8	#DIV/0!	#DIV/0!	#DIV/0!	4.04762	1.39813
11	de la Cruz-Fancisco, V, Veda-Moreno, D, Valdes-Murillo, A	2012	Rev Col Entomol	Tuxpan, Mexico	albopictus	table_1	yes	count_larvae_per_ovitrap	na (ovitrap volume not listed)	II-IV	urban-suburban	85				3	443				3		-358	0	#DIV/0!	#DIV/0!	#DIV/0!	4	0.8	#DIV/0!	#DIV/0!	#DIV/0!	0.191874	-1.65092
12	Djiappi-Tchamen et al.	2021	Insects	Yaounde, Cameroon	albopictus	table_1	no	count_per_transect	na	obili-simbock	urban-periurban	459				86	1252				136		-793	#REF!	#REF!	#REF!	#REF!	#REF!	#REF!	#REF!	#REF!	#REF!	0.366613	-1.00345
12	Djiappi-Tchamen et al.	2021	Insects	Yaounde, Cameroon	albopictus	table_1	no	count_per_transect	na	obili-ahala	urban-periurban	459				86	260				136		199	#REF!	#REF!	#REF!	#REF!	#REF!	#REF!	#REF!	#REF!	#REF!	1.76538	0.568369
12	Djiappi-Tchamen et al.	2021	Insects	Yaounde, Cameroon	albopictus	table_1	no	count_per_transect	na	obili-lendom	urban-rural	459				86	295				181		164	#REF!	#REF!	#REF!	#REF!	#REF!	#REF!	#REF!	#REF!	#REF!	1.55593	0.442075
12	Djiappi-Tchamen et al.	2021	Insects	Yaounde, Cameroon	albopictus	table_1	no	count_per_transect	na	obili-elig-essomballa	urban-rural	459				86	239				181		220	#REF!	#REF!	#REF!	#REF!	#REF!	#REF!	#REF!	#REF!	#REF!	1.9205	0.652587
12	Djiappi-Tchamen et al.	2021	Insects	Yaounde, Cameroon	albopictus	table_1	no	count_per_transect	na	mvan-simbock	urban-periurban	1755				86	1252				136		503	#REF!	#REF!	#REF!	#REF!	#REF!	#REF!	#REF!	#REF!	#REF!	1.40176	0.337727
12	Djiappi-Tchamen et al.	2021	Insects	Yaounde, Cameroon	albopictus	table_1	no	count_per_transect	na	mvan-ahala	urban-periurban	1755				86	260				136		1495	#REF!	#REF!	#REF!	#REF!	#REF!	#REF!	#REF!	#REF!	#REF!	6.75	1.90954
12	Djiappi-Tchamen et al.	2021	Insects	Yaounde, Cameroon	albopictus	table_1	no	count_per_transect	na	mvan-lendom	urban-rural	1755				86	295				181		1460	#REF!	#REF!	#REF!	#REF!	#REF!	#REF!	#REF!	#REF!	#REF!	5.94915	1.78325
12	Djiappi-Tchamen et al.	2021	Insects	Yaounde, Cameroon	aegypti	table_1	no	count_per_transect	na	mvan-elig-essomballa	urban-rural	1755				86	239				181		1516	#REF!	#REF!	#REF!	#REF!	#REF!	#REF!	#REF!	#REF!	#REF!	7.3431	1.99376
12	Djiappi-Tchamen et al.	2021	Insects	Yaounde, Cameroon	aegypti	table_1	no	count_per_transect	na	obili-simbock	urban-periurban	3				86	71				136		-68	#REF!	#REF!	#REF!	#REF!	#REF!	#REF!	#REF!	#REF!	#REF!	0.0422535	-3.16407
12	Djiappi-Tchamen et al.	2021	Insects	Yaounde, Cameroon	aegypti	table_1	no	count_per_transect	na	obili-ahala	urban-periurban	3				86	7				136		-4	#REF!	#REF!	#REF!	#REF!	#REF!	#REF!	#REF!	#REF!	#REF!	0.428571	-0.847298
12	Djiappi-Tchamen et al.	2021	Insects	Yaounde, Cameroon	aegypti	table_1	no	count_per_transect	na	obili-lendom	urban-rural	3				86	588				181		-585	#REF!	#REF!	#REF!	#REF!	#REF!	#REF!	#REF!	#REF!	#REF!	0.00510204	-5.27811
12	Djiappi-Tchamen et al.	2021	Insects	Yaounde, Cameroon	aegypti	table_1	no	count_per_transect	na	obili-elig-essomballa	urban-rural	3				86	577				181		-574	#REF!	#REF!	#REF!	#REF!	#REF!	#REF!	#REF!	#REF!	#REF!	0.00519931	-5.25923
12	Djiappi-Tchamen et al.	2021	Insects	Yaounde, Cameroon	aegypti	table_1	no	count_per_transect	na	mvan-simbock	urban-periurban	68				86	71				136		-3	#REF!	#REF!	#REF!	#REF!	#REF!	#REF!	#REF!	#REF!	#REF!	0.957746	-0.0431722
12	Djiappi-Tchamen et al.	2021	Insects	Yaounde, Cameroon	aegypti	table_1	no	count_per_transect	na	mvan-ahala	urban-periurban	68				86	7				136		61	#REF!	#REF!	#REF!	#REF!	#REF!	#REF!	#REF!	#REF!	#REF!	9.71429	2.2736
12	Djiappi-Tchamen et al.	2021	Insects	Yaounde, Cameroon	aegypti	table_1	no	count_per_transect	na	mvan-lendom	urban-rural	68				86	588				181		-520	#REF!	#REF!	#REF!	#REF!	#REF!	#REF!	#REF!	#REF!	#REF!	0.115646	-2.15722
12	Djiappi-Tchamen et al.	2021	Insects	Yaounde, Cameroon	aegypti	table_1	no	count_per_transect	na	mvan-elig-essomballa	urban-rural	68				86	577				181		-509	#REF!	#REF!	#REF!	#REF!	#REF!	#REF!	#REF!	#REF!	#REF!	0.117851	-2.13833
13	Djiappi-Tchamen et al.	2022	Insects	Yaounde, Cameroon	albopictus	fig_3b	yes	egg_density_index	ovitrap dimensions = 19.7 cm H, 14.6 cm W, so volume = 3298 cm3	week 1	urban-periurban	3.99384	0.98612	not stated	0.98612	470	7.47641	1.07326	not stated	1.07326	488	egg density index = total number of eggs/total number of positive ovitraps	-3.48257	1.03143	-3.37644	0.0101269	0.100633	956	0.999215	-3.37379	0.010111	0.100554	0.534193	-0.626998
13	Djiappi-Tchamen et al.	2022	Insects	Yaounde, Cameroon	albopictus	fig_3b	yes	egg_density_index	ovitrap dimensions = 19.7 cm H, 14.6 cm W, so volume = 3298 cm3	week 1	urban-rural	3.99384	0.98612	not stated	0.98612	470	17.3409	1.04421	not stated	1.04421	574		-13.3471	1.01848	-13.1049	0.0861205	0.293463	1042	0.99928	-13.0955	0.0859966	0.293252	0.230313	-1.46831
13	Djiappi-Tchamen et al.	2022	Insects	Yaounde, Cameroon	albopictus	fig_3b	yes	egg_density_index	ovitrap dimensions = 19.7 cm H, 14.6 cm W, so volume = 3298 cm3	week 2	urban-periurban	6.88104	1.16025	not stated	1.16025	470	7.02772	0.986275	not stated	0.986275	488		-0.146674	1.07515	-0.136422	0.00418655	0.0647036	956	0.999215	-0.136315	0.00417999	0.0646528	0.979129	-0.0210916
13	Djiappi-Tchamen et al.	2022	Insects	Yaounde, Cameroon	albopictus	fig_3b	yes	egg_density_index	ovitrap dimensions = 19.7 cm H, 14.6 cm W, so volume = 3298 cm3	week 2	urban-rural	6.88104	1.16025	not stated	1.16025	470	6.3911	0.957267	not stated	0.957267	574		0.489949	1.05348	0.465078	0.00397341	0.063035	1042	0.99928	0.464743	0.00396769	0.0629896	1.07666	0.0738648
13	Djiappi-Tchamen et al.	2022	Insects	Yaounde, Cameroon	albopictus	fig_3b	yes	egg_density_index	ovitrap dimensions = 19.7 cm H, 14.6 cm W, so volume = 3298 cm3	week 3	urban-periurban	9.97126	1.04417	not stated	1.04417	470	7.65229	1.01524	not stated	1.01524	488		2.31898	1.02954	2.25244	0.0068248	0.0826123	956	0.999215	2.25067	0.00681409	0.0825475	1.30304	0.264703
13	Djiappi-Tchamen et al.	2022	Insects	Yaounde, Cameroon	albopictus	fig_3b	yes	egg_density_index	ovitrap dimensions = 19.7 cm H, 14.6 cm W, so volume = 3298 cm3	week 3	urban-rural	9.97126	1.04417	not stated	1.04417	470	11.4249	1.01521	not stated	1.01521	574		-1.45363	1.02835	-1.41356	0.00482679	0.0694751	1042	0.99928	-1.41255	0.00481985	0.0694251	0.872766	-0.136088
13	Djiappi-Tchamen et al.	2022	Insects	Yaounde, Cameroon	albopictus	fig_3b	yes	egg_density_index	ovitrap dimensions = 19.7 cm H, 14.6 cm W, so volume = 3298 cm3	week 4	urban-periurban	7.98495	0.957267	not stated	0.957267	470	8.88599	0.92822	not stated	0.92822	488		-0.90104	0.942582	-0.955927	0.00465377	0.0682185	956	0.999215	-0.955177	0.00464647	0.068165	0.8986	-0.106917
13	Djiappi-Tchamen et al.	2022	Insects	Yaounde, Cameroon	albopictus	fig_3b	yes	egg_density_index	ovitrap dimensions = 19.7 cm H, 14.6 cm W, so volume = 3298 cm3	week 4	urban-rural	7.98495	0.957267	not stated	0.957267	470	8.56853	1.10223	not stated	1.10223	574		-0.583584	1.03949	-0.561415	0.00402077	0.0634096	1042	0.99928	-0.561011	0.00401498	0.0633639	0.931892	-0.0705381
14	Evans et al.	2019	Am J Trop Med Hyg	Georgia, USA	albopictus	fig_2	no	mean_positive_larval_habitat_persite	na	jul_2016	urban-suburban	1.64021	1.62711	SD	1.62711	3	1.84524	1.29544	SD	1.29544	3	calculated means and sd per month	-0.205026	1.47066	-0.139412	0.668286	0.817488	4	0.8	-0.111529	0.427703	0.65399	0.888889	-0.117783
14	Evans et al.	2019	Am J Trop Med Hyg	Georgia, USA	albopictus	fig_2	no	mean_positive_larval_habitat_persite	na	jul_2016	urban-rural	1.64021	1.62711	SD	1.62711	3	0.601852	0.521219	SD	0.521219	3	calculated means and sd per month	1.03836	1.20813	0.859475	0.728225	0.853361	4	0.8	0.68758	0.466064	0.682689	2.72527	1.00257
14	Evans et al.	2019	Am J Trop Med Hyg	Georgia, USA	albopictus	fig_2	no	mean_positive_larval_habitat_persite	na	aug_2016	urban-suburban	2.18254	3.01714	SD	3.01714	3	7.32308	1.06147	SD	1.06147	3	calculated means and sd per month	-5.14054	2.26162	-2.27295	1.09719	1.04747	4	0.8	-1.81836	0.702202	0.837975	0.298036	-1.21054
14	Evans et al.	2019	Am J Trop Med Hyg	Georgia, USA	albopictus	fig_2	no	mean_positive_larval_habitat_persite	na	aug_2016	urban-rural	2.18254	3.01714	SD	3.01714	3	1.17857	0.804593	SD	0.804593	3	calculated means and sd per month	1.00397	2.208	0.454696	0.683896	0.82698	4	0.8	0.363757	0.437693	0.661584	1.85185	0.616186
14	Evans et al.	2019	Am J Trop Med Hyg	Georgia, USA	albopictus	fig_2	no	mean_positive_larval_habitat_persite	na	sep_2016	urban-suburban	1.33102	1.01176	SD	1.01176	3	2.39484	1.4863	SD	1.4863	3	calculated means and sd per month	-1.06382	1.27137	-0.836755	0.725013	0.851477	4	0.8	-0.669404	0.464009	0.681182	0.555786	-0.587373
14	Evans et al.	2019	Am J Trop Med Hyg	Georgia, USA	albopictus	fig_2	no	mean_positive_larval_habitat_persite	na	sep_2016	urban-rural	1.33102	1.01176	SD	1.01176	3	0	0	SD	0	3	calculated means and sd per month	1.33102	0.71542	1.86047	0.955113	0.977299	4	0.8	1.48838	0.611272	0.781839	#DIV/0!	#DIV/0!
14	Evans et al.	2019	Am J Trop Med Hyg	Georgia, USA	albopictus	fig_2	no	mean_positive_larval_habitat_persite	na	oct_2016	urban-suburban	0.969742	0.80862	SD	0.80862	3	1.03175	1.33518	SD	1.33518	3	calculated means and sd per month	-0.062004	1.10376	-0.0561753	0.66693	0.816658	4	0.8	-0.0449402	0.426835	0.653326	0.939904	-0.0619777
14	Evans et al.	2019	Am J Trop Med Hyg	Georgia, USA	albopictus	fig_2	no	mean_positive_larval_habitat_persite	na	oct_2016	urban-rural	0.969742	0.80862	SD	0.80862	3	0.609127	1.10364	SD	1.10364	3	calculated means and sd per month	0.360615	0.967439	0.372752	0.678245	0.823557	4	0.8	0.298202	0.434077	0.658845	1.59202	0.465003
14	Evans et al.	2019	Am J Trop Med Hyg	Georgia, USA	albopictus	fig_2	no	mean_positive_larval_habitat_persite	na	may_2017	urban-rural	0.550595	0.778659	SD	0.778659	3	0.46627	0.645375	SD	0.645375	3	calculated means and sd per month	0.0843254	0.715129	0.117916	0.667825	0.817206	4	0.8	0.0943331	0.427408	0.653765	1.18085	0.166235
14	Evans et al.	2019	Am J Trop Med Hyg	Georgia, USA	albopictus	fig_2	no	mean_positive_larval_habitat_persite	na	jun_2017	urban-suburban	0.988757	1.02343	SD	1.02343	3	3.63426	1.07149	SD	1.07149	3	calculated means and sd per month	-2.6455	1.04774	-2.52497	1.19796	1.09451	4	0.8	-2.01998	0.766693	0.87561	0.272066	-1.30171
14	Evans et al.	2019	Am J Trop Med Hyg	Georgia, USA	albopictus	fig_2	no	mean_positive_larval_habitat_persite	na	jun_2017	urban-rural	0.988757	1.02343	SD	1.02343	3	1.45337	0.68045	SD	0.68045	3	calculated means and sd per month	-0.464616	0.869028	-0.534639	0.690487	0.830955	4	0.8	-0.427711	0.441911	0.664764	0.680319	-0.385194
14	Evans et al.	2019	Am J Trop Med Hyg	Georgia, USA	albopictus	fig_2	no	mean_positive_larval_habitat_persite	na	sep_2017	urban-suburban	1.02844	1.78131	SD	1.78131	3	3.03571	1.47314	SD	1.47314	3	calculated means and sd per month	-2.00728	1.6345	-1.22806	0.792345	0.890138	4	0.8	-0.982452	0.507101	0.71211	0.33878	-1.0824
14	Evans et al.	2019	Am J Trop Med Hyg	Georgia, USA	albopictus	fig_2	no	mean_positive_larval_habitat_persite	na	sep_2017	urban-rural	1.02844	1.78131	SD	1.78131	3	0.987103	1.3118	SD	1.3118	3	calculated means and sd per month	0.041336	1.56427	0.0264251	0.666725	0.816532	4	0.8	0.0211401	0.426704	0.653226	1.04188	0.041023
14	Evans et al.	2019	Am J Trop Med Hyg	Georgia, USA	albopictus	fig_2	no	mean_positive_larval_habitat_persite	na	oct_2017	urban-suburban	0.710979	1.15499	SD	1.15499	3	1.45337	0.72254	SD	0.72254	3	calculated means and sd per month	-0.742394	0.963345	-0.770642	0.716157	0.846261	4	0.8	-0.616514	0.458341	0.677009	0.489192	-0.715
14	Evans et al.	2019	Am J Trop Med Hyg	Georgia, USA	albopictus	fig_2	no	mean_positive_larval_habitat_persite	na	oct_2017	urban-suburban	0.710979	1.15499	SD	1.15499	3	1.39881	0.715525	SD	0.715525	3	calculated means and sd per month	-0.687831	0.960724	-0.715951	0.709382	0.842248	4	0.8	-0.572761	0.454005	0.673799	0.508274	-0.676734
14	Evans et al.	2019	Am J Trop Med Hyg	Georgia, USA	albopictus	fig_2	no	mean_positive_larval_habitat_persite	na	nov_2017	urban-rural	0.31746	0.524106	SD	0.524106	3	1.30291	1.12905	SD	1.12905	3	calculated means and sd per month	-0.98545	0.880183	-1.1196	0.771125	0.878137	4	0.8	-0.895677	0.49352	0.70251	0.243655	-1.412
15	Garcia-Rejon et al	2012	J Vect Ecol	Yucatan, Mexico	aegypti	table_2	no	count_individauls_collected	na	merida-cantamayec, larvae, rock	urban-rural	80				1	20				1		60	#DIV/0!	#DIV/0!	#DIV/0!	#DIV/0!	0	4	#DIV/0!	#DIV/0!	#DIV/0!	4	1.38629
15	Garcia-Rejon et al	2012	J Vect Ecol	Yucatan, Mexico	aegypti	table_2	no	count_individauls_collected	na	merida-hunucma, larvae, rock	urban-rural	80				1	30				1		50	#DIV/0!	#DIV/0!	#DIV/0!	#DIV/0!	0	4	#DIV/0!	#DIV/0!	#DIV/0!	2.66667	0.980829
15	Garcia-Rejon et al	2012	J Vect Ecol	Yucatan, Mexico	aegypti	table_2	no	count_individauls_collected	na	merida-sanahcat, larvae, rock	urban-rural	80				1	30				1		50	#DIV/0!	#DIV/0!	#DIV/0!	#DIV/0!	0	4	#DIV/0!	#DIV/0!	#DIV/0!	2.66667	0.980829
15	Garcia-Rejon et al	2012	J Vect Ecol	Yucatan, Mexico	aegypti	table_2	no	count_individauls_collected	na	merida-cantamayec, pupae, rock	urban-rural	15				1	0				1		15	#DIV/0!	#DIV/0!	#DIV/0!	#DIV/0!	0	4	#DIV/0!	#DIV/0!	#DIV/0!	#DIV/0!	#DIV/0!
15	Garcia-Rejon et al	2012	J Vect Ecol	Yucatan, Mexico	aegypti	table_2	no	count_individauls_collected	na	merida-hunucma, pupae, rock	urban-rural	15				1	5				1		10	#DIV/0!	#DIV/0!	#DIV/0!	#DIV/0!	0	4	#DIV/0!	#DIV/0!	#DIV/0!	3	1.09861
15	Garcia-Rejon et al	2012	J Vect Ecol	Yucatan, Mexico	aegypti	table_2	no	count_individauls_collected	na	merida-sanahcat, pupae, rock	urban-rural	15				1	1				1		14	#DIV/0!	#DIV/0!	#DIV/0!	#DIV/0!	0	4	#DIV/0!	#DIV/0!	#DIV/0!	15	2.70805
15	Garcia-Rejon et al	2012	J Vect Ecol	Yucatan, Mexico	aegypti	table_2	no	count_individauls_collected	na	ciudad-cantamayec, larvae, artifical	urban-rural	2525				1	260				1		2265	#DIV/0!	#DIV/0!	#DIV/0!	#DIV/0!	0	4	#DIV/0!	#DIV/0!	#DIV/0!	9.71154	2.27331
15	Garcia-Rejon et al	2012	J Vect Ecol	Yucatan, Mexico	aegypti	table_2	no	count_individauls_collected	na	ciudad-chemax, larvae, artifical	urban-rural	2525				1	210				1		2315	#DIV/0!	#DIV/0!	#DIV/0!	#DIV/0!	0	4	#DIV/0!	#DIV/0!	#DIV/0!	12.0238	2.48689
15	Garcia-Rejon et al	2012	J Vect Ecol	Yucatan, Mexico	aegypti	table_2	no	count_individauls_collected	na	ciudad-hoctun, larvae, artifical	urban-rural	2525				1	310				1		2215	#DIV/0!	#DIV/0!	#DIV/0!	#DIV/0!	0	4	#DIV/0!	#DIV/0!	#DIV/0!	8.14516	2.09742
15	Garcia-Rejon et al	2012	J Vect Ecol	Yucatan, Mexico	aegypti	table_2	no	count_individauls_collected	na	ciudad-huhi, larvae, artifical	urban-rural	2525				1	220				1		2305	#DIV/0!	#DIV/0!	#DIV/0!	#DIV/0!	0	4	#DIV/0!	#DIV/0!	#DIV/0!	11.4773	2.44037
15	Garcia-Rejon et al	2012	J Vect Ecol	Yucatan, Mexico	aegypti	table_2	no	count_individauls_collected	na	ciudad-hunucma, larvae, artifical	urban-rural	2525				1	250				1		2275	#DIV/0!	#DIV/0!	#DIV/0!	#DIV/0!	0	4	#DIV/0!	#DIV/0!	#DIV/0!	10.1	2.31254
15	Garcia-Rejon et al	2012	J Vect Ecol	Yucatan, Mexico	aegypti	table_2	no	count_individauls_collected	na	ciudad-kanasin, larvae, artifical	urban-rural	2525				1	200				1		2325	#DIV/0!	#DIV/0!	#DIV/0!	#DIV/0!	0	4	#DIV/0!	#DIV/0!	#DIV/0!	12.625	2.53568
15	Garcia-Rejon et al	2012	J Vect Ecol	Yucatan, Mexico	aegypti	table_2	no	count_individauls_collected	na	ciudad-maxcanu, larvae, artifical	urban-rural	2525				1	330				1		2195	#DIV/0!	#DIV/0!	#DIV/0!	#DIV/0!	0	4	#DIV/0!	#DIV/0!	#DIV/0!	7.65152	2.0349
15	Garcia-Rejon et al	2012	J Vect Ecol	Yucatan, Mexico	aegypti	table_2	no	count_individauls_collected	na	ciudad-mayapan, larvae, artifical	urban-rural	2525				1	330				1		2195	#DIV/0!	#DIV/0!	#DIV/0!	#DIV/0!	0	4	#DIV/0!	#DIV/0!	#DIV/0!	7.65152	2.0349
15	Garcia-Rejon et al	2012	J Vect Ecol	Yucatan, Mexico	aegypti	table_2	no	count_individauls_collected	na	ciudad-motul, larvae, artifical	urban-rural	2525				1	200				1		2325	#DIV/0!	#DIV/0!	#DIV/0!	#DIV/0!	0	4	#DIV/0!	#DIV/0!	#DIV/0!	12.625	2.53568
15	Garcia-Rejon et al	2012	J Vect Ecol	Yucatan, Mexico	aegypti	table_2	no	count_individauls_collected	na	ciudad-peto, larvae, artifical	urban-rural	2525				1	200				1		2325	#DIV/0!	#DIV/0!	#DIV/0!	#DIV/0!	0	4	#DIV/0!	#DIV/0!	#DIV/0!	12.625	2.53568
15	Garcia-Rejon et al	2012	J Vect Ecol	Yucatan, Mexico	aegypti	table_2	no	count_individauls_collected	na	ciudad-sanahcat, larvae, artifical	urban-rural	2525				1	260				1		2265	#DIV/0!	#DIV/0!	#DIV/0!	#DIV/0!	0	4	#DIV/0!	#DIV/0!	#DIV/0!	9.71154	2.27331
15	Garcia-Rejon et al	2012	J Vect Ecol	Yucatan, Mexico	aegypti	table_2	no	count_individauls_collected	na	ciudad-sudzal, larvae, artifical	urban-rural	2525				1	280				1		2245	#DIV/0!	#DIV/0!	#DIV/0!	#DIV/0!	0	4	#DIV/0!	#DIV/0!	#DIV/0!	9.01786	2.19921
15	Garcia-Rejon et al	2012	J Vect Ecol	Yucatan, Mexico	aegypti	table_2	no	count_individauls_collected	na	ciudad-tekax, larvae, artifical	urban-rural	2525				1	300				1		2225	#DIV/0!	#DIV/0!	#DIV/0!	#DIV/0!	0	4	#DIV/0!	#DIV/0!	#DIV/0!	8.41667	2.13021
15	Garcia-Rejon et al	2012	J Vect Ecol	Yucatan, Mexico	aegypti	table_2	no	count_individauls_collected	na	ciudad-telchac, larvae, artifical	urban-rural	2525				1	320				1		2205	#DIV/0!	#DIV/0!	#DIV/0!	#DIV/0!	0	4	#DIV/0!	#DIV/0!	#DIV/0!	7.89062	2.06568
15	Garcia-Rejon et al	2012	J Vect Ecol	Yucatan, Mexico	aegypti	table_2	no	count_individauls_collected	na	ciudad-tepakan, larvae, artifical	urban-rural	2525				1	240				1		2285	#DIV/0!	#DIV/0!	#DIV/0!	#DIV/0!	0	4	#DIV/0!	#DIV/0!	#DIV/0!	10.5208	2.35336
15	Garcia-Rejon et al	2012	J Vect Ecol	Yucatan, Mexico	aegypti	table_2	no	count_individauls_collected	na	ciudad-teya, larvae, artifical	urban-rural	2525				1	250				1		2275	#DIV/0!	#DIV/0!	#DIV/0!	#DIV/0!	0	4	#DIV/0!	#DIV/0!	#DIV/0!	10.1	2.31254
15	Garcia-Rejon et al	2012	J Vect Ecol	Yucatan, Mexico	aegypti	table_2	no	count_individauls_collected	na	ciudad-tinum, larvae, artifical	urban-rural	2525				1	200				1		2325	#DIV/0!	#DIV/0!	#DIV/0!	#DIV/0!	0	4	#DIV/0!	#DIV/0!	#DIV/0!	12.625	2.53568
15	Garcia-Rejon et al	2012	J Vect Ecol	Yucatan, Mexico	aegypti	table_2	no	count_individauls_collected	na	ciudad-xocchel, larvae, artifical	urban-rural	2525				1	195				1		2330	#DIV/0!	#DIV/0!	#DIV/0!	#DIV/0!	0	4	#DIV/0!	#DIV/0!	#DIV/0!	12.9487	2.561
15	Garcia-Rejon et al	2012	J Vect Ecol	Yucatan, Mexico	aegypti	table_2	no	count_individauls_collected	na	ciudad-cantamayec, pupae, artifical	urban-rural	81				1	15				1		66	#DIV/0!	#DIV/0!	#DIV/0!	#DIV/0!	0	4	#DIV/0!	#DIV/0!	#DIV/0!	5.4	1.6864
15	Garcia-Rejon et al	2012	J Vect Ecol	Yucatan, Mexico	aegypti	table_2	no	count_individauls_collected	na	ciudad-chemax, pupae, artifical	urban-rural	81				1	20				1		61	#DIV/0!	#DIV/0!	#DIV/0!	#DIV/0!	0	4	#DIV/0!	#DIV/0!	#DIV/0!	4.05	1.39872
15	Garcia-Rejon et al	2012	J Vect Ecol	Yucatan, Mexico	aegypti	table_2	no	count_individauls_collected	na	ciudad-hoctun, pupae, artifical	urban-rural	81				1	16				1		65	#DIV/0!	#DIV/0!	#DIV/0!	#DIV/0!	0	4	#DIV/0!	#DIV/0!	#DIV/0!	5.0625	1.62186
15	Garcia-Rejon et al	2012	J Vect Ecol	Yucatan, Mexico	aegypti	table_2	no	count_individauls_collected	na	ciudad-huhi, pupae, artifical	urban-rural	81				1	15				1		66	#DIV/0!	#DIV/0!	#DIV/0!	#DIV/0!	0	4	#DIV/0!	#DIV/0!	#DIV/0!	5.4	1.6864
15	Garcia-Rejon et al	2012	J Vect Ecol	Yucatan, Mexico	aegypti	table_2	no	count_individauls_collected	na	ciudad-hunucma, pupae, artifical	urban-rural	81				1	30				1		51	#DIV/0!	#DIV/0!	#DIV/0!	#DIV/0!	0	4	#DIV/0!	#DIV/0!	#DIV/0!	2.7	0.993252
15	Garcia-Rejon et al	2012	J Vect Ecol	Yucatan, Mexico	aegypti	table_2	no	count_individauls_collected	na	ciudad-kanasin, pupae, artifical	urban-rural	81				1	30				1		51	#DIV/0!	#DIV/0!	#DIV/0!	#DIV/0!	0	4	#DIV/0!	#DIV/0!	#DIV/0!	2.7	0.993252
15	Garcia-Rejon et al	2012	J Vect Ecol	Yucatan, Mexico	aegypti	table_2	no	count_individauls_collected	na	ciudad-maxcanu, pupae, artifical	urban-rural	81				1	25				1		56	#DIV/0!	#DIV/0!	#DIV/0!	#DIV/0!	0	4	#DIV/0!	#DIV/0!	#DIV/0!	3.24	1.17557
15	Garcia-Rejon et al	2012	J Vect Ecol	Yucatan, Mexico	aegypti	table_2	no	count_individauls_collected	na	ciudad-mayapan, pupae, artifical	urban-rural	81				1	20				1		61	#DIV/0!	#DIV/0!	#DIV/0!	#DIV/0!	0	4	#DIV/0!	#DIV/0!	#DIV/0!	4.05	1.39872
15	Garcia-Rejon et al	2012	J Vect Ecol	Yucatan, Mexico	aegypti	table_2	no	count_individauls_collected	na	ciudad-motul, pupae, artifical	urban-rural	81				1	30				1		51	#DIV/0!	#DIV/0!	#DIV/0!	#DIV/0!	0	4	#DIV/0!	#DIV/0!	#DIV/0!	2.7	0.993252
15	Garcia-Rejon et al	2012	J Vect Ecol	Yucatan, Mexico	aegypti	table_2	no	count_individauls_collected	na	ciudad-peto, pupae, artifical	urban-rural	81				1	20				1		61	#DIV/0!	#DIV/0!	#DIV/0!	#DIV/0!	0	4	#DIV/0!	#DIV/0!	#DIV/0!	4.05	1.39872
15	Garcia-Rejon et al	2012	J Vect Ecol	Yucatan, Mexico	aegypti	table_2	no	count_individauls_collected	na	ciudad-sanahcat, pupae, artifical	urban-rural	81				1	13				1		68	#DIV/0!	#DIV/0!	#DIV/0!	#DIV/0!	0	4	#DIV/0!	#DIV/0!	#DIV/0!	6.23077	1.8295
15	Garcia-Rejon et al	2012	J Vect Ecol	Yucatan, Mexico	aegypti	table_2	no	count_individauls_collected	na	ciudad-sudzal, pupae, artifical	urban-rural	81				1	21				1		60	#DIV/0!	#DIV/0!	#DIV/0!	#DIV/0!	0	4	#DIV/0!	#DIV/0!	#DIV/0!	3.85714	1.34993
15	Garcia-Rejon et al	2012	J Vect Ecol	Yucatan, Mexico	aegypti	table_2	no	count_individauls_collected	na	ciudad-tekax, pupae, artifical	urban-rural	81				1	35				1		46	#DIV/0!	#DIV/0!	#DIV/0!	#DIV/0!	0	4	#DIV/0!	#DIV/0!	#DIV/0!	2.31429	0.839101
15	Garcia-Rejon et al	2012	J Vect Ecol	Yucatan, Mexico	aegypti	table_2	no	count_individauls_collected	na	ciudad-telchac, pupae, artifical	urban-rural	81				1	15				1		66	#DIV/0!	#DIV/0!	#DIV/0!	#DIV/0!	0	4	#DIV/0!	#DIV/0!	#DIV/0!	5.4	1.6864
15	Garcia-Rejon et al	2012	J Vect Ecol	Yucatan, Mexico	aegypti	table_2	no	count_individauls_collected	na	ciudad-tepakan, pupae, artifical	urban-rural	81				1	25				1		56	#DIV/0!	#DIV/0!	#DIV/0!	#DIV/0!	0	4	#DIV/0!	#DIV/0!	#DIV/0!	3.24	1.17557
15	Garcia-Rejon et al	2012	J Vect Ecol	Yucatan, Mexico	aegypti	table_2	no	count_individauls_collected	na	ciudad-teya, pupae, artifical	urban-rural	81				1	16				1		65	#DIV/0!	#DIV/0!	#DIV/0!	#DIV/0!	0	4	#DIV/0!	#DIV/0!	#DIV/0!	5.0625	1.62186
15	Garcia-Rejon et al	2012	J Vect Ecol	Yucatan, Mexico	aegypti	table_2	no	count_individauls_collected	na	ciudad-tinum, pupae, artifical	urban-rural	81				1	20				1		61	#DIV/0!	#DIV/0!	#DIV/0!	#DIV/0!	0	4	#DIV/0!	#DIV/0!	#DIV/0!	4.05	1.39872
15	Garcia-Rejon et al	2012	J Vect Ecol	Yucatan, Mexico	aegypti	table_2	no	count_individauls_collected	na	ciudad-xocchel, pupae, artifical	urban-rural	81				1	16				1		65	#DIV/0!	#DIV/0!	#DIV/0!	#DIV/0!	0	4	#DIV/0!	#DIV/0!	#DIV/0!	5.0625	1.62186
15	Garcia-Rejon et al	2012	J Vect Ecol	Yucatan, Mexico	aegypti	table_2	no	count_individauls_collected	na	merida-cantamayec, larvae, artifical	urban-rural	6990				1	260				1		6730	#DIV/0!	#DIV/0!	#DIV/0!	#DIV/0!	0	4	#DIV/0!	#DIV/0!	#DIV/0!	26.8846	3.29155
15	Garcia-Rejon et al	2012	J Vect Ecol	Yucatan, Mexico	aegypti	table_2	no	count_individauls_collected	na	merida-chemax, larvae, artifical	urban-rural	6990				1	210				1		6780	#DIV/0!	#DIV/0!	#DIV/0!	#DIV/0!	0	4	#DIV/0!	#DIV/0!	#DIV/0!	33.2857	3.50513
15	Garcia-Rejon et al	2012	J Vect Ecol	Yucatan, Mexico	aegypti	table_2	no	count_individauls_collected	na	merida-hoctun, larvae, artifical	urban-rural	6990				1	310				1		6680	#DIV/0!	#DIV/0!	#DIV/0!	#DIV/0!	0	4	#DIV/0!	#DIV/0!	#DIV/0!	22.5484	3.11566
15	Garcia-Rejon et al	2012	J Vect Ecol	Yucatan, Mexico	aegypti	table_2	no	count_individauls_collected	na	merida-huhi, larvae, artifical	urban-rural	6990				1	220				1		6770	#DIV/0!	#DIV/0!	#DIV/0!	#DIV/0!	0	4	#DIV/0!	#DIV/0!	#DIV/0!	31.7727	3.45861
15	Garcia-Rejon et al	2012	J Vect Ecol	Yucatan, Mexico	aegypti	table_2	no	count_individauls_collected	na	merida-hunucma, larvae, artifical	urban-rural	6990				1	250				1		6740	#DIV/0!	#DIV/0!	#DIV/0!	#DIV/0!	0	4	#DIV/0!	#DIV/0!	#DIV/0!	27.96	3.33077
15	Garcia-Rejon et al	2012	J Vect Ecol	Yucatan, Mexico	aegypti	table_2	no	count_individauls_collected	na	merida-kanasin, larvae, artifical	urban-rural	6990				1	200				1		6790	#DIV/0!	#DIV/0!	#DIV/0!	#DIV/0!	0	4	#DIV/0!	#DIV/0!	#DIV/0!	34.95	3.55392
15	Garcia-Rejon et al	2012	J Vect Ecol	Yucatan, Mexico	aegypti	table_2	no	count_individauls_collected	na	merida-maxcanu, larvae, artifical	urban-rural	6990				1	330				1		6660	#DIV/0!	#DIV/0!	#DIV/0!	#DIV/0!	0	4	#DIV/0!	#DIV/0!	#DIV/0!	21.1818	3.05314
15	Garcia-Rejon et al	2012	J Vect Ecol	Yucatan, Mexico	aegypti	table_2	no	count_individauls_collected	na	merida-mayapan, larvae, artifical	urban-rural	6990				1	330				1		6660	#DIV/0!	#DIV/0!	#DIV/0!	#DIV/0!	0	4	#DIV/0!	#DIV/0!	#DIV/0!	21.1818	3.05314
15	Garcia-Rejon et al	2012	J Vect Ecol	Yucatan, Mexico	aegypti	table_2	no	count_individauls_collected	na	merida-motul, larvae, artifical	urban-rural	6990				1	200				1		6790	#DIV/0!	#DIV/0!	#DIV/0!	#DIV/0!	0	4	#DIV/0!	#DIV/0!	#DIV/0!	34.95	3.55392
15	Garcia-Rejon et al	2012	J Vect Ecol	Yucatan, Mexico	aegypti	table_2	no	count_individauls_collected	na	merida-peto, larvae, artifical	urban-rural	6990				1	200				1		6790	#DIV/0!	#DIV/0!	#DIV/0!	#DIV/0!	0	4	#DIV/0!	#DIV/0!	#DIV/0!	34.95	3.55392
15	Garcia-Rejon et al	2012	J Vect Ecol	Yucatan, Mexico	aegypti	table_2	no	count_individauls_collected	na	merida-sanahcat, larvae, artifical	urban-rural	6990				1	260				1		6730	#DIV/0!	#DIV/0!	#DIV/0!	#DIV/0!	0	4	#DIV/0!	#DIV/0!	#DIV/0!	26.8846	3.29155
15	Garcia-Rejon et al	2012	J Vect Ecol	Yucatan, Mexico	aegypti	table_2	no	count_individauls_collected	na	merida-sudzal, larvae, artifical	urban-rural	6990				1	280				1		6710	#DIV/0!	#DIV/0!	#DIV/0!	#DIV/0!	0	4	#DIV/0!	#DIV/0!	#DIV/0!	24.9643	3.21745
15	Garcia-Rejon et al	2012	J Vect Ecol	Yucatan, Mexico	aegypti	table_2	no	count_individauls_collected	na	merida-tekax, larvae, artifical	urban-rural	6990				1	300				1		6690	#DIV/0!	#DIV/0!	#DIV/0!	#DIV/0!	0	4	#DIV/0!	#DIV/0!	#DIV/0!	23.3	3.14845
15	Garcia-Rejon et al	2012	J Vect Ecol	Yucatan, Mexico	aegypti	table_2	no	count_individauls_collected	na	merida-telchac, larvae, artifical	urban-rural	6990				1	320				1		6670	#DIV/0!	#DIV/0!	#DIV/0!	#DIV/0!	0	4	#DIV/0!	#DIV/0!	#DIV/0!	21.8438	3.08391
15	Garcia-Rejon et al	2012	J Vect Ecol	Yucatan, Mexico	aegypti	table_2	no	count_individauls_collected	na	merida-tepakan, larvae, artifical	urban-rural	6990				1	240				1		6750	#DIV/0!	#DIV/0!	#DIV/0!	#DIV/0!	0	4	#DIV/0!	#DIV/0!	#DIV/0!	29.125	3.3716
15	Garcia-Rejon et al	2012	J Vect Ecol	Yucatan, Mexico	aegypti	table_2	no	count_individauls_collected	na	merida-teya, larvae, artifical	urban-rural	6990				1	250				1		6740	#DIV/0!	#DIV/0!	#DIV/0!	#DIV/0!	0	4	#DIV/0!	#DIV/0!	#DIV/0!	27.96	3.33077
15	Garcia-Rejon et al	2012	J Vect Ecol	Yucatan, Mexico	aegypti	table_2	no	count_individauls_collected	na	merida-tinum, larvae, artifical	urban-rural	6990				1	200				1		6790	#DIV/0!	#DIV/0!	#DIV/0!	#DIV/0!	0	4	#DIV/0!	#DIV/0!	#DIV/0!	34.95	3.55392
15	Garcia-Rejon et al	2012	J Vect Ecol	Yucatan, Mexico	aegypti	table_2	no	count_individauls_collected	na	merida-xocchel, larvae, artifical	urban-rural	6990				1	195				1		6795	#DIV/0!	#DIV/0!	#DIV/0!	#DIV/0!	0	4	#DIV/0!	#DIV/0!	#DIV/0!	35.8462	3.57924
15	Garcia-Rejon et al	2012	J Vect Ecol	Yucatan, Mexico	aegypti	table_2	no	count_individauls_collected	na	merida-cantamayec, pupae, artifical	urban-rural	555				1	15				1		540	#DIV/0!	#DIV/0!	#DIV/0!	#DIV/0!	0	4	#DIV/0!	#DIV/0!	#DIV/0!	37	3.61092
15	Garcia-Rejon et al	2012	J Vect Ecol	Yucatan, Mexico	aegypti	table_2	no	count_individauls_collected	na	merida-chemax, pupae, artifical	urban-rural	555				1	20				1		535	#DIV/0!	#DIV/0!	#DIV/0!	#DIV/0!	0	4	#DIV/0!	#DIV/0!	#DIV/0!	27.75	3.32324
15	Garcia-Rejon et al	2012	J Vect Ecol	Yucatan, Mexico	aegypti	table_2	no	count_individauls_collected	na	merida-hoctun, pupae, artifical	urban-rural	555				1	16				1		539	#DIV/0!	#DIV/0!	#DIV/0!	#DIV/0!	0	4	#DIV/0!	#DIV/0!	#DIV/0!	34.6875	3.54638
15	Garcia-Rejon et al	2012	J Vect Ecol	Yucatan, Mexico	aegypti	table_2	no	count_individauls_collected	na	merida-huhi, pupae, artifical	urban-rural	555				1	15				1		540	#DIV/0!	#DIV/0!	#DIV/0!	#DIV/0!	0	4	#DIV/0!	#DIV/0!	#DIV/0!	37	3.61092
15	Garcia-Rejon et al	2012	J Vect Ecol	Yucatan, Mexico	aegypti	table_2	no	count_individauls_collected	na	merida-hunucma, pupae, artifical	urban-rural	555				1	30				1		525	#DIV/0!	#DIV/0!	#DIV/0!	#DIV/0!	0	4	#DIV/0!	#DIV/0!	#DIV/0!	18.5	2.91777
15	Garcia-Rejon et al	2012	J Vect Ecol	Yucatan, Mexico	aegypti	table_2	no	count_individauls_collected	na	merida-kanasin, pupae, artifical	urban-rural	555				1	30				1		525	#DIV/0!	#DIV/0!	#DIV/0!	#DIV/0!	0	4	#DIV/0!	#DIV/0!	#DIV/0!	18.5	2.91777
15	Garcia-Rejon et al	2012	J Vect Ecol	Yucatan, Mexico	aegypti	table_2	no	count_individauls_collected	na	merida-maxcanu, pupae, artifical	urban-rural	555				1	25				1		530	#DIV/0!	#DIV/0!	#DIV/0!	#DIV/0!	0	4	#DIV/0!	#DIV/0!	#DIV/0!	22.2	3.10009
15	Garcia-Rejon et al	2012	J Vect Ecol	Yucatan, Mexico	aegypti	table_2	no	count_individauls_collected	na	merida-mayapan, pupae, artifical	urban-rural	555				1	20				1		535	#DIV/0!	#DIV/0!	#DIV/0!	#DIV/0!	0	4	#DIV/0!	#DIV/0!	#DIV/0!	27.75	3.32324
15	Garcia-Rejon et al	2012	J Vect Ecol	Yucatan, Mexico	aegypti	table_2	no	count_individauls_collected	na	merida-motul, pupae, artifical	urban-rural	555				1	30				1		525	#DIV/0!	#DIV/0!	#DIV/0!	#DIV/0!	0	4	#DIV/0!	#DIV/0!	#DIV/0!	18.5	2.91777
15	Garcia-Rejon et al	2012	J Vect Ecol	Yucatan, Mexico	aegypti	table_2	no	count_individauls_collected	na	merida-peto, pupae, artifical	urban-rural	555				1	20				1		535	#DIV/0!	#DIV/0!	#DIV/0!	#DIV/0!	0	4	#DIV/0!	#DIV/0!	#DIV/0!	27.75	3.32324
15	Garcia-Rejon et al	2012	J Vect Ecol	Yucatan, Mexico	aegypti	table_2	no	count_individauls_collected	na	merida-sanahcat, pupae, artifical	urban-rural	555				1	13				1		542	#DIV/0!	#DIV/0!	#DIV/0!	#DIV/0!	0	4	#DIV/0!	#DIV/0!	#DIV/0!	42.6923	3.75402
15	Garcia-Rejon et al	2012	J Vect Ecol	Yucatan, Mexico	aegypti	table_2	no	count_individauls_collected	na	merida-sudzal, pupae, artifical	urban-rural	555				1	21				1		534	#DIV/0!	#DIV/0!	#DIV/0!	#DIV/0!	0	4	#DIV/0!	#DIV/0!	#DIV/0!	26.4286	3.27445
15	Garcia-Rejon et al	2012	J Vect Ecol	Yucatan, Mexico	aegypti	table_2	no	count_individauls_collected	na	merida-tekax, pupae, artifical	urban-rural	555				1	35				1		520	#DIV/0!	#DIV/0!	#DIV/0!	#DIV/0!	0	4	#DIV/0!	#DIV/0!	#DIV/0!	15.8571	2.76362
15	Garcia-Rejon et al	2012	J Vect Ecol	Yucatan, Mexico	aegypti	table_2	no	count_individauls_collected	na	merida-telchac, pupae, artifical	urban-rural	555				1	15				1		540	#DIV/0!	#DIV/0!	#DIV/0!	#DIV/0!	0	4	#DIV/0!	#DIV/0!	#DIV/0!	37	3.61092
15	Garcia-Rejon et al	2012	J Vect Ecol	Yucatan, Mexico	aegypti	table_2	no	count_individauls_collected	na	merida-tepakan, pupae, artifical	urban-rural	555				1	25				1		530	#DIV/0!	#DIV/0!	#DIV/0!	#DIV/0!	0	4	#DIV/0!	#DIV/0!	#DIV/0!	22.2	3.10009
15	Garcia-Rejon et al	2012	J Vect Ecol	Yucatan, Mexico	aegypti	table_2	no	count_individauls_collected	na	merida-teya, pupae, artifical	urban-rural	555				1	16				1		539	#DIV/0!	#DIV/0!	#DIV/0!	#DIV/0!	0	4	#DIV/0!	#DIV/0!	#DIV/0!	34.6875	3.54638
15	Garcia-Rejon et al	2012	J Vect Ecol	Yucatan, Mexico	aegypti	table_2	no	count_individauls_collected	na	merida-tinum, pupae, artifical	urban-rural	555				1	20				1		535	#DIV/0!	#DIV/0!	#DIV/0!	#DIV/0!	0	4	#DIV/0!	#DIV/0!	#DIV/0!	27.75	3.32324
15	Garcia-Rejon et al	2012	J Vect Ecol	Yucatan, Mexico	aegypti	table_2	no	count_individauls_collected	na	merida-xocchel, pupae, artifical	urban-rural	555				1	16				1		539	#DIV/0!	#DIV/0!	#DIV/0!	#DIV/0!	0	4	#DIV/0!	#DIV/0!	#DIV/0!	34.6875	3.54638
16	de Castro Gomes et al.	1992	Rev Saude Publ S Paulo	Rio de Janeiro, Brazil	albopictus	table_3	no	count	table 4 lists average volume of 5 most productive habitats	city-farm	urban-suburban	7				31	507				680		-500	0	#DIV/0!	#DIV/0!	#DIV/0!	709	0.998942	#DIV/0!	#DIV/0!	#DIV/0!	0.0138067	-4.2826
16	de Castro Gomes et al.	1992	Rev Saude Publ S Paulo	Rio de Janeiro, Brazil	albopictus	table_3	no	count	table 4 lists average volume of 5 most productive habitats	city-woods	urban-rural	7				31	4				294		3	0	#DIV/0!	#DIV/0!	#DIV/0!	323	0.997676	#DIV/0!	#DIV/0!	#DIV/0!	1.75	0.559616
17	Herath et al.	2022	J Trop Med	Kurunegala, Sri Lanka	aegypti	table_1	yes	egg_density_index	ovitrap dimensions = 8 cm H, 7 cm W, so volume = 308 cm3	indoor	urban-suburban	1.1	0.3	SE	3	100	0.43	0.2	SE	2	100	EDI = average number of eggs per trap	0.67	2.54951	0.262796	0.0201727	0.14203	198	0.996207	0.261799	0.0200199	0.141492	2.55814	0.93928
17	Herath et al.	2022	J Trop Med	Kurunegala, Sri Lanka	albopictus	table_1	yes	egg_density_index	ovitrap dimensions = 8 cm H, 7 cm W, so volume = 308 cm4	indoor	urban-suburban	12	9	SE	90	100	12	2	SE	20	100	EDI = average number of eggs per trap	0	65.192	0	0.02	0.141421	198	0.996207	0	0.0198486	0.140885	1	0
17	Herath et al.	2022	J Trop Med	Kurunegala, Sri Lanka	albopictus	table_1	yes	egg_density_index	ovitrap dimensions = 8 cm H, 7 cm W, so volume = 308 cm5	indoor	urban-rural	12	9	SE	90	100	12.3	8	SE	80	100	EDI = average number of eggs per trap	-0.3	85.1469	-0.00352332	0.02	0.141421	198	0.996207	-0.00350996	0.0198486	0.140885	0.97561	-0.0246926
17	Herath et al.	2022	J Trop Med	Kurunegala, Sri Lanka	albopictus	table_1	yes	egg_density_index	ovitrap dimensions = 8 cm H, 7 cm W, so volume = 308 cm6	outdoor	urban-suburban	17.2	11	SE	110	100	0.4	0.03	SE	0.3	100	EDI = average number of eggs per trap	16.8	77.782	0.215988	0.0201166	0.141833	198	0.996207	0.215169	0.0199643	0.141295	43	3.7612
17	Herath et al.	2022	J Trop Med	Kurunegala, Sri Lanka	albopictus	table_1	yes	egg_density_index	ovitrap dimensions = 8 cm H, 7 cm W, so volume = 308 cm6	outdoor	urban-rural	17.2	11	SE	110	100	18.43	2	SE	20	100	EDI = average number of eggs per trap	-1.23	79.0569	-0.0155584	0.0200006	0.141423	198	0.996207	-0.0154994	0.0198492	0.140887	0.933261	-0.0690704
18	Basari et al.	2016	Trop Biomed	Kuala Terengganu, Malaysia	aegypti	fig_1	no	mean_larval_distribution_%_per_site	na	TSB-KDB	urban-rural	71.1272	3.47782	SE	6.02377	3	33.4809	1.19591	SE	2.39182	4		37.6463	4.23637	8.88647	6.224	2.4948	5	0.842105	7.48334	4.4137	2.10088	2.12441	0.753495
18	Basari et al.	2016	Trop Biomed	Kuala Terengganu, Malaysia	aegypti	fig_1	no	mean_larval_distribution_%_per_site	na	BB-KDB	urban-rural	58.8268	3.15166	SE	4.45713	2	33.4809	1.19591	SE	2.39182	4		25.3459	3.04255	8.33049	6.53309	2.55599	4	0.8	6.66439	4.18118	2.04479	1.75703	0.563623
18	Basari et al.	2016	Trop Biomed	Kuala Terengganu, Malaysia	albopictus	fig_1	no	mean_larval_distribution_%_per_site	na	TSB-KDB	urban-rural	28.9099	1.30264	SE	2.25624	3	66.7132	2.8271	SE	5.6542	4		-37.8032	4.60632	-8.20681	5.39418	2.32254	5	0.842105	-6.911	3.82523	1.95582	0.433346	-0.836218
18	Basari et al.	2016	Trop Biomed	Kuala Terengganu, Malaysia	albopictus	fig_1	no	mean_larval_distribution_%_per_site	na	BB-KDB	urban-rural	40.9618	2.06567	SE	2.92129	2	66.7132	2.8271	SE	5.6542	4		-25.7513	5.10989	-5.03951	2.86639	1.69304	4	0.8	-4.03161	1.83449	1.35443	0.613999	-0.487762
19	Jakobsen et al.	2019	PLOS Neg Trop Dis	Hanoi, Vietnam	aegypti and albopictus	table_3	no	count	na		urban-periurban	37				70	15				70		22	0	#DIV/0!	#DIV/0!	#DIV/0!	138	0.994555	#DIV/0!	#DIV/0!	#DIV/0!	2.46667	0.902868
20	Jeelani, S. and Sabesan, S.	2016	Trop Biomed	Puducherry, India	aegypti	table_1	no	count	na		urban-rural	1672				4	1398				4	table with counts for 4 locations - could take average?	274	0	#DIV/0!	#DIV/0!	#DIV/0!	6	0.869565	#DIV/0!	#DIV/0!	#DIV/0!	1.19599	0.178978
20	Jeelani, S. and Sabesan, S.	2016	Trop Biomed	Puducherry, India	albopictus	table_1	no	count	na		urban-rural	317				4	295				4	table with counts for 4 locations - could take average?	22	0	#DIV/0!	#DIV/0!	#DIV/0!	6	0.869565	#DIV/0!	#DIV/0!	#DIV/0!	1.07458	0.0719264
21	Kahamba et al.	2020	Par Vect	Tanzania, Africa	aegypti	table_2	no	count	sampled using 350ml dippers	Ifakara town - Katindiuka	urban-rural	12094				34	5228				34		6866	0	#DIV/0!	#DIV/0!	#DIV/0!	66	0.988593	#DIV/0!	#DIV/0!	#DIV/0!	2.31331	0.838681
21	Kahamba et al.	2020	Par Vect	Tanzania, Africa	aegypti	table_2	no	count	sampled using 350ml dippers	Ifakara town - Mlabani	urban-rural	12094				34	9531				34		2563	0	#DIV/0!	#DIV/0!	#DIV/0!	66	0.988593	#DIV/0!	#DIV/0!	#DIV/0!	1.26891	0.23816
21	Kahamba et al.	2020	Par Vect	Tanzania, Africa	aegypti	table_2	no	count	sampled using 350ml dippers	Ifakara town - Lipangalala	urban-rural	12094				34	8185				34		3909	0	#DIV/0!	#DIV/0!	#DIV/0!	66	0.988593	#DIV/0!	#DIV/0!	#DIV/0!	1.47758	0.390406
21	Kahamba et al.	2020	Par Vect	Tanzania, Africa	aegypti	table_2	no	count	sampled using 350ml dippers	Viwanja - Katindiuka	urban-rural	15179				34	5228				34		9951	0	#DIV/0!	#DIV/0!	#DIV/0!	66	0.988593	#DIV/0!	#DIV/0!	#DIV/0!	2.9034	1.06588
21	Kahamba et al.	2020	Par Vect	Tanzania, Africa	aegypti	table_2	no	count	sampled using 350ml dippers	Viwanja - Mlabani	urban-rural	15179				34	9531				34		5648	0	#DIV/0!	#DIV/0!	#DIV/0!	66	0.988593	#DIV/0!	#DIV/0!	#DIV/0!	1.59259	0.465363
21	Kahamba et al.	2020	Par Vect	Tanzania, Africa	aegypti	table_2	no	count	sampled using 350ml dippers	Viwanja - Lipangalala	urban-rural	15179				34	8185				34		6994	0	#DIV/0!	#DIV/0!	#DIV/0!	66	0.988593	#DIV/0!	#DIV/0!	#DIV/0!	1.85449	0.61761
22	Lau et al.	2017	Trop Biomed	Sarawak, Malaysia	albopictus	table_2	yes	mean_larvae_per_ovitrap	300ml ovitrap		urban-suburban	26.47	1.62	SE	2.80592	3	13.55	2.22	SE	6.66	9		12.92	6.08762	2.12234	0.632125	0.795063	10	0.923077	1.95908	0.538615	0.733904	1.95351	0.669625
22	Lau et al.	2017	Trop Biomed	Sarawak, Malaysia	albopictus	table_2	yes	mean_larvae_per_ovitrap	300ml ovitrap		urban-rural	26.47	1.62	SE	2.80592	3	14.73	2.95	SE	7.80497	7		11.74	6.90336	1.70062	0.620796	0.787906	8	0.903226	1.53604	0.506456	0.711657	1.79701	0.586126
22	Lau et al.	2017	Trop Biomed	Sarawak, Malaysia	albopictus	table_2	yes	mean_larvae_per_ovitrap	300ml ovitrap		urban-remote	26.47	1.62	SE	2.80592	3	7.06	4.32	SE	6.1094	2		19.41	4.206	4.61484	2.96301	1.72134	3	0.727273	3.35625	1.56721	1.25188	3.74929	1.32157
23	Li et al.	2014	PLOS Neg Trop Dis	Guangdong province, China	albopictus	table_2	yes	mean_larvae_L	sampled using 350ml dippers	1-2 instar larvae	urban-suburban	7.5	6.6, 8.3	CI (lower, upper)	14.7768	1161	6.3	5.5, 7.1	CI (lower, upper)	12.5871	951		1.2	13.8338	0.0867439	0.00191463	0.0437565	2110	0.999645	0.086713	0.00191327	0.043741	1.19048	0.174353
23	Li et al.	2014	PLOS Neg Trop Dis	Guangdong province, China	albopictus	table_2	yes	mean_larvae_L	sampled using 350ml dippers	1-2 instar larvae	urban-rural	7.5	6.6, 8.3	CI (lower, upper)	14.7768	1161	4.4	3.8, 4.9	CI (lower, upper)	6.60483	554		3.1	12.7258	0.2436	0.00268368	0.0518043	1713	0.999562	0.243493	0.00268133	0.0517816	1.70455	0.533298
23	Li et al.	2014	PLOS Neg Trop Dis	Guangdong province, China	albopictus	table_2	yes	mean_larvae_L	sampled using 350ml dippers	3-4 instar larvae	urban-suburban	13.5	12.3, 14.7	CI (lower, upper)	20.8613	1161	12.1	11, 13.1	CI (lower, upper)	16.5205	951		1.4	19.0299	0.0735686	0.00191413	0.0437508	2110	0.999645	0.0735425	0.00191277	0.0437352	1.1157	0.109484
23	Li et al.	2014	PLOS Neg Trop Dis	Guangdong province, China	albopictus	table_2	yes	mean_larvae_L	sampled using 350ml dippers	3-4 instar larvae	urban-rural	13.5	12.3, 14.7	CI (lower, upper)	20.8613	1161	7.8	6.8, 8.77	CI (lower, upper)	11.8286	554		5.7	18.4356	0.309185	0.00269425	0.0519062	1713	0.999562	0.309049	0.00269189	0.0518834	1.73077	0.548566
23	Li et al.	2014	PLOS Neg Trop Dis	Guangdong province, China	albopictus	table_2	yes	mean_larvae_L	sampled using 350ml dippers	pupa	urban-suburban	4.2	3.8, 4.5	CI (lower, upper)	6.08454	1161	2.1	1.9, 2.2	CI (lower, upper)	2.36007	951		2.1	4.78131	0.43921	0.00195852	0.0442552	2110	0.999645	0.439054	0.00195713	0.0442394	2	0.693147
23	Li et al.	2014	PLOS Neg Trop Dis	Guangdong province, China	albopictus	table_2	yes	mean_larvae_L	sampled using 350ml dippers	pupa	urban-rural	4.2	3.8, 4.5	CI (lower, upper)	6.08454	1161	1.9	1.7, 2.1	CI (lower, upper)	2.40176	554		2.3	5.18964	0.443191	0.00272365	0.0521886	1713	0.999562	0.442997	0.00272126	0.0521657	2.21053	0.793231
24	Lin et al.	2018	PLOS Neg Trop Dis	Pingtung County, Taiwan	aegypti	table_S1	no	count	10L (or for larger volumes, 5 dips per m2 of water surface along the edge of the container using a 500ml dipper)	larvae and pupae	urban-rural	4122				3	61				3		4061	0	#DIV/0!	#DIV/0!	#DIV/0!	4	0.8	#DIV/0!	#DIV/0!	#DIV/0!	67.5738	4.21322
25	Mahadev et al.	2004	Indian J Med Res	Goa, India	aegypti	table_2	no	container_index	na	Panaji city - Parvorim	urban-rural	10				3	2				1		8	0	#DIV/0!	#DIV/0!	#DIV/0!	2	0.571429	#DIV/0!	#DIV/0!	#DIV/0!	5	1.60944
25	Mahadev et al.	2004	Indian J Med Res	Goa, India	aegypti	table_2	no	container_index	na	Panaji city - Verna	urban-rural	10				3	0				1		10	0	#DIV/0!	#DIV/0!	#DIV/0!	2	0.571429	#DIV/0!	#DIV/0!	#DIV/0!	#DIV/0!	#DIV/0!
25	Mahadev et al.	2004	Indian J Med Res	Goa, India	aegypti	table_2	no	container_index	na	Marmugao- Parvorim	urban-rural	2				3	2				1		0	0	#DIV/0!	#DIV/0!	#DIV/0!	2	0.571429	#DIV/0!	#DIV/0!	#DIV/0!	1	0
25	Mahadev et al.	2004	Indian J Med Res	Goa, India	aegypti	table_2	no	container_index	na	Marmugao - Verna	urban-rural	2				3	0				1		2	0	#DIV/0!	#DIV/0!	#DIV/0!	2	0.571429	#DIV/0!	#DIV/0!	#DIV/0!	#DIV/0!	#DIV/0!
25	Mahadev et al.	2004	Indian J Med Res	Goa, India	aegypti	table_2	no	container_index	na	Madgao - Parvorim	urban-rural	0				1	2				1		-2	#DIV/0!	#DIV/0!	#DIV/0!	#DIV/0!	0	4	#DIV/0!	#DIV/0!	#DIV/0!	0	#NUM!
25	Mahadev et al.	2004	Indian J Med Res	Goa, India	aegypti	table_2	no	container_index	na	Madgao - Verna	urban-rural	0				1	0				1		0	#DIV/0!	#DIV/0!	#DIV/0!	#DIV/0!	0	4	#DIV/0!	#DIV/0!	#DIV/0!	#DIV/0!	#DIV/0!
25	Mahadev et al.	2004	Indian J Med Res	Goa, India	aegypti	table_2	no	container_index	na	Dabolim - Parvorim	urban-rural	5				3	2				1		3	0	#DIV/0!	#DIV/0!	#DIV/0!	2	0.571429	#DIV/0!	#DIV/0!	#DIV/0!	2.5	0.916291
25	Mahadev et al.	2004	Indian J Med Res	Goa, India	aegypti	table_2	no	container_index	na	Dabolim - Verna	urban-rural	5				3	0				1		5	0	#DIV/0!	#DIV/0!	#DIV/0!	2	0.571429	#DIV/0!	#DIV/0!	#DIV/0!	#DIV/0!	#DIV/0!
25	Mahadev et al.	2004	Indian J Med Res	Goa, India	albopictus	table_2	no	container_index	na	Panaji city - Parvorim	urban-rural	7				3	10				1		-3	0	#DIV/0!	#DIV/0!	#DIV/0!	2	0.571429	#DIV/0!	#DIV/0!	#DIV/0!	0.7	-0.356675
25	Mahadev et al.	2004	Indian J Med Res	Goa, India	albopictus	table_2	no	container_index	na	Panaji city - Verna	urban-rural	7				3	3				1		4	0	#DIV/0!	#DIV/0!	#DIV/0!	2	0.571429	#DIV/0!	#DIV/0!	#DIV/0!	2.33333	0.847298
25	Mahadev et al.	2004	Indian J Med Res	Goa, India	albopictus	table_2	no	container_index	na	Marmugao- Parvorim	urban-rural	5				3	10				1		-5	0	#DIV/0!	#DIV/0!	#DIV/0!	2	0.571429	#DIV/0!	#DIV/0!	#DIV/0!	0.5	-0.693147
25	Mahadev et al.	2004	Indian J Med Res	Goa, India	albopictus	table_2	no	container_index	na	Marmugao - Verna	urban-rural	5				3	3				1		2	0	#DIV/0!	#DIV/0!	#DIV/0!	2	0.571429	#DIV/0!	#DIV/0!	#DIV/0!	1.66667	0.510826
25	Mahadev et al.	2004	Indian J Med Res	Goa, India	albopictus	table_2	no	container_index	na	Madgao - Parvorim	urban-rural	6				1	10				1		-4	#DIV/0!	#DIV/0!	#DIV/0!	#DIV/0!	0	4	#DIV/0!	#DIV/0!	#DIV/0!	0.6	-0.510826
25	Mahadev et al.	2004	Indian J Med Res	Goa, India	albopictus	table_2	no	container_index	na	Madgao - Verna	urban-rural	6				1	3				1		3	#DIV/0!	#DIV/0!	#DIV/0!	#DIV/0!	0	4	#DIV/0!	#DIV/0!	#DIV/0!	2	0.693147
25	Mahadev et al.	2004	Indian J Med Res	Goa, India	albopictus	table_2	no	container_index	na	Dabolim - Parvorim	urban-rural	14				3	10				1		4	0	#DIV/0!	#DIV/0!	#DIV/0!	2	0.571429	#DIV/0!	#DIV/0!	#DIV/0!	1.4	0.336472
25	Mahadev et al.	2004	Indian J Med Res	Goa, India	albopictus	table_2	no	container_index	na	Dabolim - Verna	urban-rural	14				3	3				1		11	0	#DIV/0!	#DIV/0!	#DIV/0!	2	0.571429	#DIV/0!	#DIV/0!	#DIV/0!	4.66667	1.54045
26	Mangudo et al.	2018	Bull Ento Res	Oran, Argentina	aegypti	table_3	yes	mean_abundance_per_tree_hole	mean water volume = 39.8 ml, range = 10 to 3450 ml		urban-forest	2.26				69	0.04				69		2.22	0	#DIV/0!	#DIV/0!	#DIV/0!	136	0.994475	#DIV/0!	#DIV/0!	#DIV/0!	56.5	4.03424
27	Mantilla-Granados et al.	2022	One Heal	La Macarena, Colombia	aegypti	table_1	no	count	na		urban-rural	1296				187	39				97		1257	0	#DIV/0!	#DIV/0!	#DIV/0!	282	0.997338	#DIV/0!	#DIV/0!	#DIV/0!	33.2308	3.50348
28	Marie et al.	2018	J Med Entomol	Majuro Atoll, Marshall Islands	aegypti	table_1	no	count	na	Rita - Laura	urban-rural	273				30	2				30	most populated to least populated area	271	0	#DIV/0!	#DIV/0!	#DIV/0!	58	0.987013	#DIV/0!	#DIV/0!	#DIV/0!	136.5	4.91632
29	Masaninga et al.	2014	Asian Pac J Trop Med	Zambia, Africa	aegypti	table_1	no	container_index	na	Solwezi - Solwezi	urban-periurban	0				28	1.92				52		-1.92	0	#DIV/0!	#DIV/0!	#DIV/0!	78	0.990354	#DIV/0!	#DIV/0!	#DIV/0!	0	#NUM!
29	Masaninga et al.	2014	Asian Pac J Trop Med	Zambia, Africa	aegypti	table_1	no	container_index	na	Mwinilunga - Mufumbwe	urban-rural	0				12	0				31		0	0	#DIV/0!	#DIV/0!	#DIV/0!	41	0.981595	#DIV/0!	#DIV/0!	#DIV/0!	#DIV/0!	#DIV/0!
29	Masaninga et al.	2014	Asian Pac J Trop Med	Zambia, Africa	aegypti	table_1	no	container_index	na	Mwinilunga - Kabompo	urban-rural	0				12	0				34		0	0	#DIV/0!	#DIV/0!	#DIV/0!	44	0.982857	#DIV/0!	#DIV/0!	#DIV/0!	#DIV/0!	#DIV/0!
29	Masaninga et al.	2014	Asian Pac J Trop Med	Zambia, Africa	aegypti	table_1	no	container_index	na	Mwinilunga - Chavuma	urban-rural	0				12	0				33		0	0	#DIV/0!	#DIV/0!	#DIV/0!	43	0.982456	#DIV/0!	#DIV/0!	#DIV/0!	#DIV/0!	#DIV/0!
29	Masaninga et al.	2014	Asian Pac J Trop Med	Zambia, Africa	aegypti	table_1	no	container_index	na	Solwezi - Mufumbwe	urban-rural	0				28	0				31		0	0	#DIV/0!	#DIV/0!	#DIV/0!	57	0.986784	#DIV/0!	#DIV/0!	#DIV/0!	#DIV/0!	#DIV/0!
29	Masaninga et al.	2014	Asian Pac J Trop Med	Zambia, Africa	aegypti	table_1	no	container_index	na	Solwezi - Kabompo	urban-rural	0				28	0				34		0	0	#DIV/0!	#DIV/0!	#DIV/0!	60	0.987448	#DIV/0!	#DIV/0!	#DIV/0!	#DIV/0!	#DIV/0!
29	Masaninga et al.	2014	Asian Pac J Trop Med	Zambia, Africa	aegypti	table_1	no	container_index	na	Solwezi - Chavuma	urban-rural	0				28	0				33		0	0	#DIV/0!	#DIV/0!	#DIV/0!	59	0.987234	#DIV/0!	#DIV/0!	#DIV/0!	#DIV/0!	#DIV/0!
29	Masaninga et al.	2014	Asian Pac J Trop Med	Zambia, Africa	aegypti	table_1	no	container_index	na	Mongu - Kaoma	urban-rural	0				253	0				43		0	0	#DIV/0!	#DIV/0!	#DIV/0!	294	0.997447	#DIV/0!	#DIV/0!	#DIV/0!	#DIV/0!	#DIV/0!
30	Midega et al.	2006	An Trop Med Para	Kenya, Africa	aegypti	table_3	yes	mean_pupae_container	> 20L	Indoors, plastic_drum	urban-periurban	0.7675	0.724632	SD	0.724632	4	2.9775	5.41738	SD	5.41738	4	averaged the four surveys, aegypti made up 80% of collections, 2 other species were recorded	-2.21	3.86478	-0.57183	0.520437	0.721413	6	0.869565	-0.497244	0.393525	0.627316	0.257767	-1.3557
30	Midega et al.	2006	An Trop Med Para	Kenya, Africa	aegypti	table_3	yes	mean_pupae_container	> 20L	Indoors, plastic_drum	urban-rural	0.7675	0.724632	SD	0.724632	4	0.1525	0.179884	SD	0.179884	4	averaged the four surveys, aegypti made up 80% of collections, 2 other species were recorded	0.615	0.527944	1.1649	0.584811	0.76473	6	0.869565	1.01295	0.442201	0.664982	5.03279	1.61597
30	Midega et al.	2006	An Trop Med Para	Kenya, Africa	aegypti	table_3	yes	mean_pupae_container	> 20L	Indoors, metalic_drum	urban-periurban	2.4075	2.81796	SD	2.81796	4	5.1875	7.78673	SD	7.78673	4	averaged the four surveys, aegypti made up 80% of collections, 2 other species were recorded	-2.78	5.85552	-0.474766	0.514088	0.716999	6	0.869565	-0.41284	0.388724	0.623477	0.464096	-0.767663
30	Midega et al.	2006	An Trop Med Para	Kenya, Africa	aegypti	table_3	yes	mean_pupae_container	5-20L	Outdoors, Jerrican	urban-periurban	0.095	0.136748	SD	0.136748	4	0.2375	0.378451	SD	0.378451	4	averaged the four surveys, aegypti made up 80% of collections, 2 other species were recorded	-0.1425	0.284539	-0.50081	0.515676	0.718106	6	0.869565	-0.435487	0.389925	0.62444	0.4	-0.916291
30	Midega et al.	2006	An Trop Med Para	Kenya, Africa	aegypti	table_3	yes	mean_pupae_container	5-20L	Outdoors, Jerrican	urban-rural	0.095	0.136748	SD	0.136748	4	0.0525	0.0639661	SD	0.0639661	4	averaged the four surveys, aegypti made up 80% of collections, 2 other species were recorded	0.0425	0.106751	0.398122	0.509906	0.714077	6	0.869565	0.346193	0.385562	0.620937	1.80952	0.593064
30	Midega et al.	2006	An Trop Med Para	Kenya, Africa	aegypti	table_3	yes	mean_pupae_container	0-5L	Outdoors, plastic_bottle	urban-periurban	0.75	0.957427	SD	0.957427	4	6.8325	13.4459	SD	13.4459	4	averaged the four surveys, aegypti made up 80% of collections, 2 other species were recorded	-6.0825	9.53176	-0.63813	0.525451	0.72488	6	0.869565	-0.554895	0.397316	0.63033	0.109769	-2.20937
30	Midega et al.	2006	An Trop Med Para	Kenya, Africa	aegypti	table_3	yes	mean_pupae_container	5-20L	Outdoors, tyre	urban-periurban	0.95	1.48726	SD	1.48726	4	5.275	6.29093	SD	6.29093	4	averaged the four surveys, aegypti made up 80% of collections, 2 other species were recorded	-4.325	4.57098	-0.946186	0.555954	0.745623	6	0.869565	-0.82277	0.420381	0.648368	0.180095	-1.71427
30	Midega et al.	2006	An Trop Med Para	Kenya, Africa	aegypti	table_3	yes	mean_pupae_container	5-20L	Outdoors, tyre	urban-rural	0.95	1.48726	SD	1.48726	4	6.175	10.6265	SD	10.6265	4	averaged the four surveys, aegypti made up 80% of collections, 2 other species were recorded	-5.225	7.58731	-0.68865	0.52964	0.727764	6	0.869565	-0.598826	0.400484	0.632838	0.153846	-1.8718
30	Midega et al.	2006	An Trop Med Para	Kenya, Africa	aegypti	table_3	yes	mean_pupae_container	>20L	Outdoors, metalic_drum	urban-periurban	9.9825	19.5473	SD	19.5473	4	13.2125	12.3374	SD	12.3374	4	averaged the four surveys, aegypti made up 80% of collections, 2 other species were recorded	-3.23	16.3448	-0.197616	0.502441	0.708831	6	0.869565	-0.17184	0.379917	0.616374	0.755535	-0.28033
30	Midega et al.	2006	An Trop Med Para	Kenya, Africa	aegypti	table_3	yes	mean_pupae_container	> 20L	Outdoors, metalic_drum	urban-rural	9.9825	19.5473	SD	19.5473	4	10.325	8.72215	SD	8.72215	4	averaged the four surveys, aegypti made up 80% of collections, 2 other species were recorded	-0.3425	15.1356	-0.0226288	0.500032	0.707129	6	0.869565	-0.0196772	0.378096	0.614895	0.966828	-0.0337346
30	Midega et al.	2006	An Trop Med Para	Kenya, Africa	aegypti	table_3	yes	mean_pupae_container	5-20L	Outdoors, bucket	urban-periurban	0.0075	0.015	SD	0.015	4	0.71	1.41334	SD	1.41334	4	averaged the four surveys, aegypti made up 80% of collections, 2 other species were recorded	-0.7025	0.999439	-0.702894	0.530879	0.728614	6	0.869565	-0.611212	0.401421	0.633578	0.0105634	-4.55036
30	Midega et al.	2006	An Trop Med Para	Kenya, Africa	aegypti	table_3	yes	mean_pupae_container	5-20L	Outdoors, bucket	urban-rural	0.0075	0.015	SD	0.015	4	0.2525	0.411127	SD	0.411127	4	averaged the four surveys, aegypti made up 80% of collections, 2 other species were recorded	-0.245	0.290904	-0.842203	0.544332	0.737788	6	0.869565	-0.73235	0.411593	0.641555	0.029703	-3.51651
31	Murphy et al.	2020	PLOS Neg Trop Dis	Sabah, Malaysia	aegypti	table_2	no	count_house_index	na		urban-rural	47				255	33				437		14	0	#DIV/0!	#DIV/0!	#DIV/0!	690	0.998913	#DIV/0!	#DIV/0!	#DIV/0!	1.42424	0.35364
31	Murphy et al.	2020	PLOS Neg Trop Dis	Sabah, Malaysia	albopictus	table_2	no	count_house_index	na		urban-rural	142				255	225				437		-83	0	#DIV/0!	#DIV/0!	#DIV/0!	690	0.998913	#DIV/0!	#DIV/0!	#DIV/0!	0.631111	-0.460273
31	Murphy et al.	2020	PLOS Neg Trop Dis	Sabah, Malaysia	aegypti and albopictus	table_2	no	count_house_index	na		urban-rural	7				255	4				437		3	0	#DIV/0!	#DIV/0!	#DIV/0!	690	0.998913	#DIV/0!	#DIV/0!	#DIV/0!	1.75	0.559616
32	Mwangangi et al	2012	Para Res	Malindi, Kenya, Africa	aegypti	table_1	no	count	na	ovitrap	urban-periurban	127				10	129				10		-2	0	#DIV/0!	#DIV/0!	#DIV/0!	18	0.957746	#DIV/0!	#DIV/0!	#DIV/0!	0.984496	-0.0156253
32	Mwangangi et al	2012	Para Res	Malindi, Kenya, Africa	aegypti	table_1	no	count	na	ovitrap	urban-rural	127				10	20				10		107	0	#DIV/0!	#DIV/0!	#DIV/0!	18	0.957746	#DIV/0!	#DIV/0!	#DIV/0!	6.35	1.84845
33	Ngugi et al.	2017	Para Vect	Kenya, Africa	aegypti	table_3	no	count	na	Total larvae, Kisumu- Chulaimbo	urban-rural	986				40	444				40	77.4% of species reported were aegypti	542	0	#DIV/0!	#DIV/0!	#DIV/0!	78	0.990354	#DIV/0!	#DIV/0!	#DIV/0!	2.22072	0.797832
33	Ngugi et al.	2017	Para Vect	Kenya, Africa	aegypti	table_3	no	count	na	Total larvae, Ukunda - Msambweni	urban-rural	2633				40	1263				40	77.4% of species reported were aegypti	1370	0	#DIV/0!	#DIV/0!	#DIV/0!	78	0.990354	#DIV/0!	#DIV/0!	#DIV/0!	2.08472	0.734634
33	Ngugi et al.	2017	Para Vect	Kenya, Africa	aegypti	table_3	no	count	na	Total pupae, Kisumu- Chulaimbo	urban-rural	239				40	98				40	77.4% of species reported were aegypti	141	0	#DIV/0!	#DIV/0!	#DIV/0!	78	0.990354	#DIV/0!	#DIV/0!	#DIV/0!	2.43878	0.891496
33	Ngugi et al.	2017	Para Vect	Kenya, Africa	aegypti	table_3	no	count	na	Total pupae, Ukunda - Msambweni	urban-rural	390				40	291				40	77.4% of species reported were aegypti	99	0	#DIV/0!	#DIV/0!	#DIV/0!	78	0.990354	#DIV/0!	#DIV/0!	#DIV/0!	1.34021	0.292823
34	Nguyen-Tien et al.	2021	Viruses	Hanoi, Vietnam	aegypti	table_5	no	count_per_site	na	Ba Dinh - Chuong My	urban-periurban	45				102	0				209		45	0	#DIV/0!	#DIV/0!	#DIV/0!	309	0.997571	#DIV/0!	#DIV/0!	#DIV/0!	#DIV/0!	#DIV/0!
34	Nguyen-Tien et al.	2021	Viruses	Hanoi, Vietnam	aegypti	table_5	no	count_per_site	na	Ba Dinh - Dan Phuong	urban-periurban	45				102	1				209		44	0	#DIV/0!	#DIV/0!	#DIV/0!	309	0.997571	#DIV/0!	#DIV/0!	#DIV/0!	45	3.80666
34	Nguyen-Tien et al.	2021	Viruses	Hanoi, Vietnam	aegypti	table_5	no	count_per_site	na	Ba Dinh - Bac Tu Liem	urban-peripheral	45				102	0				202	peripheral defined as "districts that are expanded city distriuctes of new Hanoi, with some livestock"	45	0	#DIV/0!	#DIV/0!	#DIV/0!	302	0.997514	#DIV/0!	#DIV/0!	#DIV/0!	#DIV/0!	#DIV/0!
34	Nguyen-Tien et al.	2021	Viruses	Hanoi, Vietnam	aegypti	table_5	no	count_per_site	na	Ba Dinh - Ha Dong	urban-peripheral	45				102	0				202		45	0	#DIV/0!	#DIV/0!	#DIV/0!	302	0.997514	#DIV/0!	#DIV/0!	#DIV/0!	#DIV/0!	#DIV/0!
34	Nguyen-Tien et al.	2021	Viruses	Hanoi, Vietnam	albopictus	table_5	no	count_per_site	na	Ba Dinh - Chuong My	urban-periurban	149				102	1100				209		-951	0	#DIV/0!	#DIV/0!	#DIV/0!	309	0.997571	#DIV/0!	#DIV/0!	#DIV/0!	0.135455	-1.99912
34	Nguyen-Tien et al.	2021	Viruses	Hanoi, Vietnam	albopictus	table_5	no	count_per_site	na	Ba Dinh - Dan Phuong	urban-periurban	149				102	233				209		-84	0	#DIV/0!	#DIV/0!	#DIV/0!	309	0.997571	#DIV/0!	#DIV/0!	#DIV/0!	0.639485	-0.447092
34	Nguyen-Tien et al.	2021	Viruses	Hanoi, Vietnam	albopictus	table_5	no	count_per_site	na	Ba Dinh - Bac Tu Liem	urban-peripheral	149				102	156				202		-7	0	#DIV/0!	#DIV/0!	#DIV/0!	302	0.997514	#DIV/0!	#DIV/0!	#DIV/0!	0.955128	-0.0459097
34	Nguyen-Tien et al.	2021	Viruses	Hanoi, Vietnam	albopictus	table_5	no	count_per_site	na	Ba Dinh - Ha Dong	urban-peripheral	149				102	388				202		-239	0	#DIV/0!	#DIV/0!	#DIV/0!	302	0.997514	#DIV/0!	#DIV/0!	#DIV/0!	0.384021	-0.957059
34	Nguyen-Tien et al.	2021	Viruses	Hanoi, Vietnam	aegypti	table_5	no	count_per_site	na	Cau Giay - Chuong My	urban-periurban	23				102	0				209		23	0	#DIV/0!	#DIV/0!	#DIV/0!	309	0.997571	#DIV/0!	#DIV/0!	#DIV/0!	#DIV/0!	#DIV/0!
34	Nguyen-Tien et al.	2021	Viruses	Hanoi, Vietnam	aegypti	table_5	no	count_per_site	na	Cau Giay - Dan Phuong	urban-periurban	23				102	1				209		22	0	#DIV/0!	#DIV/0!	#DIV/0!	309	0.997571	#DIV/0!	#DIV/0!	#DIV/0!	23	3.13549
34	Nguyen-Tien et al.	2021	Viruses	Hanoi, Vietnam	aegypti	table_5	no	count_per_site	na	Cau Giay - Bac Tu Liem	urban-peripheral	23				102	0				202		23	0	#DIV/0!	#DIV/0!	#DIV/0!	302	0.997514	#DIV/0!	#DIV/0!	#DIV/0!	#DIV/0!	#DIV/0!
34	Nguyen-Tien et al.	2021	Viruses	Hanoi, Vietnam	aegypti	table_5	no	count_per_site	na	Cau Giay - Ha Dong	urban-peripheral	23				102	0				202		23	0	#DIV/0!	#DIV/0!	#DIV/0!	302	0.997514	#DIV/0!	#DIV/0!	#DIV/0!	#DIV/0!	#DIV/0!
34	Nguyen-Tien et al.	2021	Viruses	Hanoi, Vietnam	albopictus	table_5	no	count_per_site	na	Cau Giay - Chuong My	urban-periurban	17				102	1100				209		-1083	0	#DIV/0!	#DIV/0!	#DIV/0!	309	0.997571	#DIV/0!	#DIV/0!	#DIV/0!	0.0154545	-4.16985
34	Nguyen-Tien et al.	2021	Viruses	Hanoi, Vietnam	albopictus	table_5	no	count_per_site	na	Cau Giay - Dan Phuong	urban-periurban	17				102	233				209		-216	0	#DIV/0!	#DIV/0!	#DIV/0!	309	0.997571	#DIV/0!	#DIV/0!	#DIV/0!	0.0729614	-2.61783
34	Nguyen-Tien et al.	2021	Viruses	Hanoi, Vietnam	albopictus	table_5	no	count_per_site	na	Cau Giay - Bac Tu Liem	urban-peripheral	17				102	156				202		-139	0	#DIV/0!	#DIV/0!	#DIV/0!	302	0.997514	#DIV/0!	#DIV/0!	#DIV/0!	0.108974	-2.21664
34	Nguyen-Tien et al.	2021	Viruses	Hanoi, Vietnam	albopictus	table_5	no	count_per_site	na	Cau Giay - Ha Dong	urban-peripheral	17				102	388				202		-371	0	#DIV/0!	#DIV/0!	#DIV/0!	302	0.997514	#DIV/0!	#DIV/0!	#DIV/0!	0.0438144	-3.12779
35	Overgaard et al.	2017	Para Vect	Colombia	aegypti	table_1	no	count	na	larvae	urban-rural	514				33	395				37	has ratio of means and CI available	119	0	#DIV/0!	#DIV/0!	#DIV/0!	68	0.98893	#DIV/0!	#DIV/0!	#DIV/0!	1.30127	0.263338
35	Overgaard et al.	2017	Para Vect	Colombia	aegypti	table_1	no	count	na	pupae	urban-rural	222				33	41				37	has ratio of means and CI available	181	0	#DIV/0!	#DIV/0!	#DIV/0!	68	0.98893	#DIV/0!	#DIV/0!	#DIV/0!	5.41463	1.68911
36	Rahman et al.	2021	Int J Envrio Res Pub Heal	Thailand	aegypti	table_2	no	mean_count	na	larvae	urban-rural	53.9	14.4	SD	14.4	2	43.7	11.3	SD	11.3	2		10.2	12.9431	0.788062	1.07763	1.03809	2	0.571429	0.450321	0.351879	0.593194	1.23341	0.209782
36	Rahman et al.	2021	Int J Envrio Res Pub Heal	Thailand	aegypti	table_2	no	mean_count	na	pupae	urban-rural	16.4	17.1	SD	17.1	2	3	3.8	SD	3.8	2		13.4	12.3865	1.08182	1.14629	1.07065	2	0.571429	0.618185	0.3743	0.6118	5.46667	1.69867
36	Rahman et al.	2021	Int J Envrio Res Pub Heal	Thailand	albopictus	table_2	no	mean_count	na	larvae	urban-rural	45.2	31.7	SD	31.7	2	41.2	39.3	SD	39.3	2		4	35.7028	0.112036	1.00157	1.00078	2	0.571429	0.0640206	0.327043	0.571877	1.09709	0.0926588
36	Rahman et al.	2021	Int J Envrio Res Pub Heal	Thailand	albopictus	table_2	no	mean_count	na	pupae	urban-rural	10.9	16.3	SD	16.3	2	1.5	2.7	SD	2.7	2		9.4	11.6829	0.804595	1.08092	1.03967	2	0.571429	0.459769	0.352954	0.594099	7.26667	1.9833
37	Rozilawati et al.	2007	Trop Biomed	Penang, Malaysia	aegypti and albopictus	fig_3	yes	average_total_eggs_per_ovitrap	100 ovitraps each 250ml, sampled twice	sample month 1	urban-suburban	3.48397	0.578675	not stated	3.48397	100	5.60528	0.617255	not stated	0.617255	100		-2.12131	2.5019	-0.84788	0.0217973	0.147639	198	0.996207	-0.844664	0.0216322	0.147079	0.621551	-0.475537
37	Rozilawati et al.	2007	Trop Biomed	Penang, Malaysia	aegypti and albopictus	fig_3	yes	average_total_eggs_per_ovitrap	100 ovitraps each 250ml, sampled twice	sample month 2	urban-suburban	16.4449	2.08339	not stated	16.4449	100	5.87326	0.694501	not stated	0.694501	100		10.5716	11.6387	0.90832	0.0220626	0.148535	198	0.996207	0.904875	0.0218956	0.147972	2.79996	1.0296
37	Rozilawati et al.	2007	Trop Biomed	Penang, Malaysia	aegypti and albopictus	fig_3	yes	average_total_eggs_per_ovitrap	100 ovitraps each 250ml, sampled twice	sample month 3	urban-suburban	22.8858	2.73911	not stated	22.8858	100	9.45923	0.848793	not stated	0.848793	100		13.4266	16.1938	0.829116	0.0217186	0.147372	198	0.996207	0.825972	0.0215542	0.146813	2.41941	0.883526
37	Rozilawati et al.	2007	Trop Biomed	Penang, Malaysia	aegypti and albopictus	fig_3	yes	average_total_eggs_per_ovitrap	100 ovitraps each 250ml, sampled twice	sample month 4	urban-suburban	5.63839	0.617283	not stated	5.63839	100	10.9234	0.887345	not stated	0.887345	100		-5.285	4.03601	-1.30946	0.0242867	0.155842	198	0.996207	-1.30449	0.0241028	0.155251	0.516176	-0.661308
37	Rozilawati et al.	2007	Trop Biomed	Penang, Malaysia	aegypti and albopictus	fig_3	yes	average_total_eggs_per_ovitrap	100 ovitraps each 250ml, sampled twice	sample month 5	urban-suburban	5.86796	0.617226	not stated	5.86796	100	6.25322	0.810184	not stated	0.810184	100		-0.385261	4.18864	-0.0919775	0.0200211	0.141496	198	0.996207	-0.0916287	0.0198696	0.140959	0.93839	-0.0635896
37	Rozilawati et al.	2007	Trop Biomed	Penang, Malaysia	aegypti and albopictus	fig_3	yes	average_total_eggs_per_ovitrap	100 ovitraps each 250ml, sampled twice	sample month 6	urban-suburban	8.79806	0.733024	not stated	8.79806	100	6.40549	0.694444	not stated	0.694444	100		2.39257	6.24052	0.383393	0.0203675	0.142715	198	0.996207	0.381939	0.0202133	0.142173	1.37352	0.317376
37	Rozilawati et al.	2007	Trop Biomed	Penang, Malaysia	aegypti and albopictus	fig_3	yes	average_total_eggs_per_ovitrap	100 ovitraps each 250ml, sampled twice	sample month 7	urban-suburban	4.35932	0.462905	not stated	4.35932	100	4.62881	0.462991	not stated	0.462991	100		-0.269492	3.09984	-0.0869373	0.0200189	0.141488	198	0.996207	-0.0866076	0.0198673	0.140952	0.941779	-0.0599841
37	Rozilawati et al.	2007	Trop Biomed	Penang, Malaysia	aegypti and albopictus	fig_3	yes	average_total_eggs_per_ovitrap	100 ovitraps each 250ml, sampled twice	sample month 8	urban-suburban	3.74015	0.578703	not stated	3.74015	100	5.93865	0.771661	not stated	0.771661	100		-2.1985	2.70039	-0.814143	0.0216571	0.147163	198	0.996207	-0.811055	0.0214931	0.146605	0.629798	-0.462356
37	Rozilawati et al.	2007	Trop Biomed	Penang, Malaysia	aegypti and albopictus	fig_3	yes	average_total_eggs_per_ovitrap	100 ovitraps each 250ml, sampled twice	sample month 9	urban-suburban	7.48035	0.925896	not stated	7.48035	100	7.2483	0.848736	not stated	0.848736	100		0.232051	5.32335	0.0435912	0.0200048	0.141438	198	0.996207	0.0434259	0.0198533	0.140902	1.03201	0.0315128
37	Rozilawati et al.	2007	Trop Biomed	Penang, Malaysia	aegypti and albopictus	fig_3	yes	average_total_eggs_per_ovitrap	100 ovitraps each 250ml, sampled twice	sample month 10	urban-suburban	7.05395	0.925925	not stated	7.05395	100	5.93461	0.61734	not stated	0.61734	100		1.11934	5.00696	0.223557	0.0201249	0.141862	198	0.996207	0.222709	0.0199726	0.141324	1.18861	0.172786
37	Rozilawati et al.	2007	Trop Biomed	Penang, Malaysia	aegypti and albopictus	fig_3	yes	average_total_eggs_per_ovitrap	100 ovitraps each 250ml, sampled twice	sample month 11	urban-suburban	4.04287	0.578675	not stated	4.04287	100	5.70125	0.617255	not stated	0.617255	100		-1.65838	2.89187	-0.573463	0.0208221	0.144299	198	0.996207	-0.571288	0.0206645	0.143752	0.70912	-0.343731
37	Rozilawati et al.	2007	Trop Biomed	Penang, Malaysia	aegypti and albopictus	fig_3	yes	average_total_eggs_per_ovitrap	100 ovitraps each 250ml, sampled twice	sample month 12	urban-suburban	20.9004	2.62345	not stated	20.9004	100	20.0125	1.73611	not stated	1.73611	100		0.887886	14.8297	0.0598721	0.020009	0.141453	198	0.996207	0.059645	0.0198575	0.140917	1.04437	0.0434105
37	Rozilawati et al.	2007	Trop Biomed	Penang, Malaysia	aegypti and albopictus	fig_3	yes	average_total_eggs_per_ovitrap	100 ovitraps each 250ml, sampled twice	sample month 13	urban-suburban	26.8783	3.0865	not stated	26.8783	100	26.9162	1.89049	not stated	1.89049	100		-0.0378964	19.0528	-0.00198902	0.02	0.141421	198	0.996207	-0.00198148	0.0198486	0.140885	0.998592	-0.00140893
37	Rozilawati et al.	2007	Trop Biomed	Penang, Malaysia	aegypti and albopictus	fig_3	yes	average_total_eggs_per_ovitrap	100 ovitraps each 250ml, sampled twice	sample month 14	urban-suburban	26.9536	3.16355	not stated	26.9536	100	18.0793	1.73628	not stated	1.73628	100		8.87424	19.0985	0.464656	0.0205398	0.143317	198	0.996207	0.462893	0.0203843	0.142773	1.49085	0.399347
37	Rozilawati et al.	2007	Trop Biomed	Penang, Malaysia	aegypti and albopictus	fig_3	yes	average_total_eggs_per_ovitrap	100 ovitraps each 250ml, sampled twice	sample month 15	urban-suburban	25.8326	2.23762	not stated	25.8326	100	8.74099	0.964477	not stated	0.964477	100		17.0916	18.2791	0.935034	0.0221857	0.148949	198	0.996207	0.931487	0.0220178	0.148384	2.95534	1.08361
37	Rozilawati et al.	2007	Trop Biomed	Penang, Malaysia	aegypti and albopictus	fig_3	yes	average_total_eggs_per_ovitrap	100 ovitraps each 250ml, sampled twice	sample month 16	urban-suburban	8.50817	1.0032	not stated	8.50817	100	22.898	2.12188	not stated	2.12188	100		-14.3899	6.20046	-2.32078	0.033465	0.182934	198	0.996207	-2.31197	0.0332116	0.182241	0.371568	-0.990025
37	Rozilawati et al.	2007	Trop Biomed	Penang, Malaysia	aegypti and albopictus	fig_3	yes	average_total_eggs_per_ovitrap	100 ovitraps each 250ml, sampled twice	sample month 17	urban-suburban	17.9969	1.92904	not stated	17.9969	100	5.38058	0.694444	not stated	0.694444	100		12.6163	12.7352	0.990665	0.0224535	0.149845	198	0.996207	0.986907	0.0222835	0.149277	3.34478	1.2074
37	Rozilawati et al.	2007	Trop Biomed	Penang, Malaysia	aegypti and albopictus	fig_3	yes	average_total_eggs_per_ovitrap	100 ovitraps each 250ml, sampled twice	sample month 18	urban-suburban	13.6739	1.62043	not stated	13.6739	100	5.49436	0.617198	not stated	0.617198	100		8.17957	9.67877	0.845104	0.0217855	0.147599	198	0.996207	0.841899	0.0216206	0.147039	2.48872	0.91177
37	Rozilawati et al.	2007	Trop Biomed	Penang, Malaysia	aegypti and albopictus	fig_3	yes	average_total_eggs_per_ovitrap	100 ovitraps each 250ml, sampled twice	sample month 19	urban-suburban	5.53157	0.385802	not stated	5.53157	100	8.77168	1.73614	not stated	1.73614	100		-3.24011	4.09954	-0.79036	0.0215617	0.146839	198	0.996207	-0.787362	0.0213984	0.146282	0.630617	-0.461057
37	Rozilawati et al.	2007	Trop Biomed	Penang, Malaysia	aegypti and albopictus	fig_3	yes	average_total_eggs_per_ovitrap	100 ovitraps each 250ml, sampled twice	sample month 20	urban-suburban	6.33976	0.578646	not stated	6.33976	100	8.69261	0.887402	not stated	0.887402	100		-2.35285	4.52659	-0.519785	0.0206754	0.14379	198	0.996207	-0.517813	0.0205189	0.143244	0.729327	-0.315633
37	Rozilawati et al.	2007	Trop Biomed	Penang, Malaysia	aegypti and albopictus	fig_3	yes	average_total_eggs_per_ovitrap	100 ovitraps each 250ml, sampled twice	sample month 21	urban-suburban	9.42415	0.771718	not stated	9.42415	100	13.4746	1.08025	not stated	1.08025	100		-4.05044	6.70752	-0.603865	0.0209116	0.144609	198	0.996207	-0.601575	0.0207533	0.14406	0.699402	-0.35753
37	Rozilawati et al.	2007	Trop Biomed	Penang, Malaysia	aegypti and albopictus	fig_3	yes	average_total_eggs_per_ovitrap	100 ovitraps each 250ml, sampled twice	sample month 22	urban-suburban	4.79259	0.578732	not stated	4.79259	100	4.86915	0.463048	not stated	0.463048	100		-0.076562	3.40465	-0.0224875	0.0200013	0.141426	198	0.996207	-0.0224022	0.0198498	0.140889	0.984276	-0.0158488
37	Rozilawati et al.	2007	Trop Biomed	Penang, Malaysia	aegypti and albopictus	fig_3	yes	average_total_eggs_per_ovitrap	100 ovitraps each 250ml, sampled twice	sample month 23	urban-suburban	4.40479	0.655863	not stated	4.40479	100	7.52919	0.887345	not stated	0.887345	100		-3.1244	3.17723	-0.983372	0.0224176	0.149725	198	0.996207	-0.979642	0.0222478	0.149157	0.585029	-0.536094
37	Rozilawati et al.	2007	Trop Biomed	Penang, Malaysia	aegypti and albopictus	fig_3	yes	average_total_eggs_per_ovitrap	100 ovitraps each 250ml, sampled twice	sample month 24	urban-suburban	4.13274	0.54018	not stated	4.13274	100	5.174	0.501486	not stated	0.501486	100		-1.04127	2.94372	-0.353724	0.0203128	0.142523	198	0.996207	-0.352383	0.020159	0.141982	0.79875	-0.224707
37	Rozilawati et al.	2007	Trop Biomed	Penang, Malaysia	aegypti and albopictus	fig_3	yes	average_total_eggs_per_ovitrap	100 ovitraps each 250ml, sampled twice	sample month 25	urban-suburban	15.3577	1.92901	not stated	15.3577	100	9.84004	1.04167	not stated	1.04167	100		5.51762	10.8845	0.506927	0.0206424	0.143675	198	0.996207	0.505004	0.0204862	0.14313	1.56073	0.445155
37	Rozilawati et al.	2007	Trop Biomed	Penang, Malaysia	aegypti and albopictus	fig_3	yes	average_total_eggs_per_ovitrap	100 ovitraps each 250ml, sampled twice	sample month 26	urban-suburban	4.05153	0.617169	not stated	4.05153	100	2.855	0.424297	not stated	0.424297	100		1.19653	2.88053	0.415384	0.0204314	0.142938	198	0.996207	0.413809	0.0202767	0.142396	1.4191	0.350022
37	Rozilawati et al.	2007	Trop Biomed	Penang, Malaysia	aegypti and albopictus	fig_3	yes	average_total_eggs_per_ovitrap	100 ovitraps each 250ml, sampled twice	sample month 27	urban-suburban	5.09149	0.46282	not stated	5.09149	100	4.66636	0.694444	not stated	0.694444	100		0.425123	3.63356	0.116999	0.0200342	0.141542	198	0.996207	0.116555	0.0198825	0.141005	1.0911	0.0871898
37	Rozilawati et al.	2007	Trop Biomed	Penang, Malaysia	aegypti and albopictus	fig_3	yes	average_total_eggs_per_ovitrap	100 ovitraps each 250ml, sampled twice	sample month 28	urban-suburban	6.32397	0.578646	not stated	6.32397	100	7.13344	1.11885	not stated	1.11885	100		-0.809472	4.54117	-0.178252	0.0200794	0.141702	198	0.996207	-0.177576	0.0199274	0.141164	0.886524	-0.120447
38	Rubio et al.	2011	Mem Inst Oswaldo Cruz	Buenos Aires, Argentina	aegypti	fig_3	yes	relative_abundance_per_tire	na	urbanisation level high and low	urban-rural	3.93031	(0.891, 3.971)	1st and 3rd quartiles		279	2.06645	(1.945, 9.076)	1st and 3rd quartiles		165		1.86386	0	#DIV/0!	#DIV/0!	#DIV/0!	442	0.998302	#DIV/0!	#DIV/0!	#DIV/0!	1.90196	0.642885
39	Saifur et al.	2012	J Am Mos Con Ass	Penang, Malaysia	aegypti	table_1	no	total_number_of_containers	na	indoor	urban-suburban	24				360	4				360		20	0	#DIV/0!	#DIV/0!	#DIV/0!	718	0.998955	#DIV/0!	#DIV/0!	#DIV/0!	6	1.79176
39	Saifur et al.	2012	J Am Mos Con Ass	Penang, Malaysia	aegypti	table_1	no	total_number_of_containers	na	indoor	urban-rural	24				360	4				360		20	0	#DIV/0!	#DIV/0!	#DIV/0!	718	0.998955	#DIV/0!	#DIV/0!	#DIV/0!	6	1.79176
39	Saifur et al.	2012	J Am Mos Con Ass	Penang, Malaysia	aegypti	table_1	no	total_number_of_containers	na	outdoor	urban-suburban	21				360	0				360		21	0	#DIV/0!	#DIV/0!	#DIV/0!	718	0.998955	#DIV/0!	#DIV/0!	#DIV/0!	#DIV/0!	#DIV/0!
39	Saifur et al.	2012	J Am Mos Con Ass	Penang, Malaysia	aegypti	table_1	no	total_number_of_containers	na	outdoor	urban-rural	21				360	0				360		21	0	#DIV/0!	#DIV/0!	#DIV/0!	718	0.998955	#DIV/0!	#DIV/0!	#DIV/0!	#DIV/0!	#DIV/0!
39	Saifur et al.	2012	J Am Mos Con Ass	Penang, Malaysia	albopictus	table_1	no	total_number_of_containers	na	indoor	urban-suburban	0				360	5				360		-5	0	#DIV/0!	#DIV/0!	#DIV/0!	718	0.998955	#DIV/0!	#DIV/0!	#DIV/0!	0	#NUM!
39	Saifur et al.	2012	J Am Mos Con Ass	Penang, Malaysia	albopictus	table_1	no	total_number_of_containers	na	indoor	urban-rural	0				360	76				360		-76	0	#DIV/0!	#DIV/0!	#DIV/0!	718	0.998955	#DIV/0!	#DIV/0!	#DIV/0!	0	#NUM!
39	Saifur et al.	2012	J Am Mos Con Ass	Penang, Malaysia	albopictus	table_1	no	total_number_of_containers	na	outdoor	urban-suburban	90				360	218				360		-128	0	#DIV/0!	#DIV/0!	#DIV/0!	718	0.998955	#DIV/0!	#DIV/0!	#DIV/0!	0.412844	-0.884685
39	Saifur et al.	2012	J Am Mos Con Ass	Penang, Malaysia	albopictus	table_1	no	total_number_of_containers	na	outdoor	urban-rural	90				360	365				360		-275	0	#DIV/0!	#DIV/0!	#DIV/0!	718	0.998955	#DIV/0!	#DIV/0!	#DIV/0!	0.246575	-1.40009
39	Saifur et al.	2012	J Am Mos Con Ass	Penang, Malaysia	aegypti and albopictus	table_1	no	total_number_of_containers	na	indoor	urban-suburban	12				360	2				360		10	0	#DIV/0!	#DIV/0!	#DIV/0!	718	0.998955	#DIV/0!	#DIV/0!	#DIV/0!	6	1.79176
39	Saifur et al.	2012	J Am Mos Con Ass	Penang, Malaysia	aegypti and albopictus	table_1	no	total_number_of_containers	na	indoor	urban-rural	12				360	0				360		12	0	#DIV/0!	#DIV/0!	#DIV/0!	718	0.998955	#DIV/0!	#DIV/0!	#DIV/0!	#DIV/0!	#DIV/0!
39	Saifur et al.	2012	J Am Mos Con Ass	Penang, Malaysia	aegypti and albopictus	table_1	no	total_number_of_containers	na	outdoor	urban-suburban	31				360	8				360		23	0	#DIV/0!	#DIV/0!	#DIV/0!	718	0.998955	#DIV/0!	#DIV/0!	#DIV/0!	3.875	1.35455
39	Saifur et al.	2012	J Am Mos Con Ass	Penang, Malaysia	aegypti and albopictus	table_1	no	total_number_of_containers	na	outdoor	urban-rural	31				360	0				360		31	0	#DIV/0!	#DIV/0!	#DIV/0!	718	0.998955	#DIV/0!	#DIV/0!	#DIV/0!	#DIV/0!	#DIV/0!
39	Saifur et al.	2012	J Am Mos Con Ass	Penang, Malaysia	albopictus	table_1	no	total_number_of_containers	na	Immature, indoor	urban-suburban	0				360	2800				360		-2800	0	#DIV/0!	#DIV/0!	#DIV/0!	718	0.998955	#DIV/0!	#DIV/0!	#DIV/0!	0	#NUM!
39	Saifur et al.	2012	J Am Mos Con Ass	Penang, Malaysia	albopictus	table_1	no	total_number_of_containers	na	Immature, indoor	urban-rural	0				360	33060				360		-33060	0	#DIV/0!	#DIV/0!	#DIV/0!	718	0.998955	#DIV/0!	#DIV/0!	#DIV/0!	0	#NUM!
39	Saifur et al.	2012	J Am Mos Con Ass	Penang, Malaysia	albopictus	table_1	no	total_number_of_containers	na	immature, outdoor	urban-suburban	11900				360	22200				360		-10300	0	#DIV/0!	#DIV/0!	#DIV/0!	718	0.998955	#DIV/0!	#DIV/0!	#DIV/0!	0.536036	-0.623554
39	Saifur et al.	2012	J Am Mos Con Ass	Penang, Malaysia	albopictus	table_1	no	total_number_of_containers	na	immature, outdoor	urban-rural	11900				360	33352				360		-21452	0	#DIV/0!	#DIV/0!	#DIV/0!	718	0.998955	#DIV/0!	#DIV/0!	#DIV/0!	0.3568	-1.03058
40	Saleh et al.	2020	PLOS Neg Trop Dis	Zanzibar, Africa	aegypti	table_3	no	count	table 5 lists volume information, but it is not separated by urban/rural classification	larvae and pupae	urban-rural	5029				631	8624				683		-3595	0	#DIV/0!	#DIV/0!	#DIV/0!	1312	0.999428	#DIV/0!	#DIV/0!	#DIV/0!	0.58314	-0.539328
41	Samuel et al.	2014	J Vect Borne	Kerala, India	aegypti and albopictus	table_2	no	container_index	na (volume informaiton in text, but not relevant to container index)	Nemam - Vilingam	urban-rural	17.5				30	33.3				30		-15.8	0	#DIV/0!	#DIV/0!	#DIV/0!	58	0.987013	#DIV/0!	#DIV/0!	#DIV/0!	0.525526	-0.643357
41	Samuel et al.	2014	J Vect Borne	Kerala, India	aegypti and albopictus	table_2	no	container_index	na (volume informaiton in text, but not relevant to container index)	Nemam - Puthukilangara	urban-rural	17.5				30	21.4				30		-3.9	0	#DIV/0!	#DIV/0!	#DIV/0!	58	0.987013	#DIV/0!	#DIV/0!	#DIV/0!	0.817757	-0.20119
41	Samuel et al.	2014	J Vect Borne	Kerala, India	aegypti and albopictus	table_2	no	container_index	na (volume informaiton in text, but not relevant to container index)	Med college - Vilingam	urban-rural	14.5				30	33.3				30		-18.8	0	#DIV/0!	#DIV/0!	#DIV/0!	58	0.987013	#DIV/0!	#DIV/0!	#DIV/0!	0.435435	-0.831409
41	Samuel et al.	2014	J Vect Borne	Kerala, India	aegypti and albopictus	table_2	no	container_index	na (volume informaiton in text, but not relevant to container index)	Med college - Puthukilangara	urban-rural	14.5				30	21.4				30		-6.9	0	#DIV/0!	#DIV/0!	#DIV/0!	58	0.987013	#DIV/0!	#DIV/0!	#DIV/0!	0.67757	-0.389242
42	Singh et al.	2019	Indian J Pub Heal	Maharashtra, India	aegypti	table_2	yes	pupae_per_container	na	urban slum	urban-rural	0.9				181	1.9				204		-1	0	#DIV/0!	#DIV/0!	#DIV/0!	383	0.99804	#DIV/0!	#DIV/0!	#DIV/0!	0.473684	-0.747214
43	Smith et al.	2009	J Am Mos Con Ass	San Juan, Peurto Rico	aegypti	table_1	yes	mean_eggs_per_ovijar	473 ml ovijars	spring, high-density housing- forest	urban-forest	25.9	5	SE	17.3205	12	0.1	0.1	SE	0.331662	11		25.8	12.5378	2.05779	0.266296	0.516039	21	0.963855	1.98341	0.247394	0.497387	259	5.55683
43	Smith et al.	2009	J Am Mos Con Ass	San Juan, Peurto Rico	aegypti	table_1	yes	mean_eggs_per_ovijar	473 ml ovijars	spring, high-density housing- low density housing	urban-rural	25.9	5	SE	17.3205	12	11.4	3.1	SE	10.7387	12		14.5	14.4104	1.00622	0.18776	0.433313	22	0.965517	0.97152	0.175034	0.418371	2.27193	0.82063
43	Smith et al.	2009	J Am Mos Con Ass	San Juan, Peurto Rico	aegypti	table_1	yes	mean_eggs_per_ovijar	473 ml ovijars	fall, high-density housing- forest	urban-forest	50.8	12.3	SE	42.6084	12	0.4	0.4	SE	1.32665	11		50.4	30.8513	1.63364	0.232259	0.481933	21	0.963855	1.57459	0.215773	0.464514	127	4.84419
43	Smith et al.	2009	J Am Mos Con Ass	San Juan, Peurto Rico	aegypti	table_1	yes	mean_eggs_per_ovijar	473 ml ovijars	fall, high-density housing- low density housing	urban-rural	50.8	12.3	SE	42.6084	12	16.2	4.8	SE	16.6277	12		34.6	32.3416	1.06983	0.190511	0.436476	22	0.965517	1.03294	0.177599	0.421425	3.1358	1.14289
44	Owusu-Asenso et al.	2022	Para Vect	Ghana, Africa	aegypti	table_9	no	count_per_site	na	Accra-Ada	urban-suburban	2650				16	981				16		1669	0	#DIV/0!	#DIV/0!	#DIV/0!	30	0.97479	#DIV/0!	#DIV/0!	#DIV/0!	2.70133	0.993742
44	Owusu-Asenso et al.	2022	Para Vect	Ghana, Africa	aegypti	table_9	no	count_per_site	na	Tema-Ada	urban-suburban	3021				16	981				16		2040	0	#DIV/0!	#DIV/0!	#DIV/0!	30	0.97479	#DIV/0!	#DIV/0!	#DIV/0!	3.07951	1.12477
44	Owusu-Asenso et al.	2022	Para Vect	Ghana, Africa	aegypti	table_9	no	count_per_site	na	Navrongo-Paga	urban-suburban	795				16	1765				16		-970	0	#DIV/0!	#DIV/0!	#DIV/0!	30	0.97479	#DIV/0!	#DIV/0!	#DIV/0!	0.450425	-0.797564
44	Owusu-Asenso et al.	2022	Para Vect	Ghana, Africa	aegypti	table_9	no	count_per_site	na	Navrongo-Larabanga	urban-rural	795				16	1196				16		-401	0	#DIV/0!	#DIV/0!	#DIV/0!	30	0.97479	#DIV/0!	#DIV/0!	#DIV/0!	0.664716	-0.408396
45	Talaga et al.	2017	Urban Ecosyst	Sinnamary, French Guiana	aegypti	table_1	no	count	na		urban-rural	12				13	0				13		12	0	#DIV/0!	#DIV/0!	#DIV/0!	24	0.968421	#DIV/0!	#DIV/0!	#DIV/0!	#DIV/0!	#DIV/0!
46	Talaga et al.	2020	J Pest Sci	Kourou, French Guiana	aegypti	table_3	yes	individuals_L	per 1000 ml	highly urban site - slightly urban site	urban-suburban	137.02				486	6.75				486		130.27	0	#DIV/0!	#DIV/0!	#DIV/0!	970	0.999227	#DIV/0!	#DIV/0!	#DIV/0!	20.2993	3.01058
47	Seng et al.	2009	Trop Med Int Heal	Cambodia	aegypti and albopictus	table_1	yes	mean_pupae_per_container	na		urban-rural	13.2				13	11.5				13		1.7	0	#DIV/0!	#DIV/0!	#DIV/0!	24	0.968421	#DIV/0!	#DIV/0!	#DIV/0!	1.14783	0.13787
48	Tsuda et al.	2006	J Am Mos Con Ass	Chiangmai Province, Thailand	aegypti	fig_2	yes	average_larvae_per_larvitrap	per 1000 ml	aeg-in-96	urban-rural	6.40662				100	0.96635				168		5.44027	0	#DIV/0!	#DIV/0!	#DIV/0!	266	0.997178	#DIV/0!	#DIV/0!	#DIV/0!	6.62971	1.89156
48	Tsuda et al.	2006	J Am Mos Con Ass	Chiangmai Province, Thailand	aegypti	fig_2	yes	average_larvae_per_larvitrap	per 1000 ml	aeg-out-96	urban-rural	4.72235				100	0.392613				168		4.32973	0	#DIV/0!	#DIV/0!	#DIV/0!	266	0.997178	#DIV/0!	#DIV/0!	#DIV/0!	12.028	2.48724
48	Tsuda et al.	2006	J Am Mos Con Ass	Chiangmai Province, Thailand	aegypti	fig_2	yes	average_larvae_per_larvitrap	per 1000 ml	aeg-in-97	urban-rural	3.23628				100	1.00857				168		2.22771	0	#DIV/0!	#DIV/0!	#DIV/0!	266	0.997178	#DIV/0!	#DIV/0!	#DIV/0!	3.20877	1.16589
48	Tsuda et al.	2006	J Am Mos Con Ass	Chiangmai Province, Thailand	aegypti	fig_2	yes	average_larvae_per_larvitrap	per 1000 ml	aeg-out-97	urban-rural	2.93998				100	0.831217				168		2.10876	0	#DIV/0!	#DIV/0!	#DIV/0!	266	0.997178	#DIV/0!	#DIV/0!	#DIV/0!	3.53696	1.26327
48	Tsuda et al.	2006	J Am Mos Con Ass	Chiangmai Province, Thailand	albopictus	fig_2	yes	average_larvae_per_larvitrap	per 1000 ml	alb-in-96	urban-rural	0.0848174				100	1.56563				168		-1.48081	0	#DIV/0!	#DIV/0!	#DIV/0!	266	0.997178	#DIV/0!	#DIV/0!	#DIV/0!	0.0541746	-2.91554
48	Tsuda et al.	2006	J Am Mos Con Ass	Chiangmai Province, Thailand	albopictus	fig_2	yes	average_larvae_per_larvitrap	per 1000 ml	alb-out-96	urban-rural	0.086022				100	5.05708				168		-4.97105	0	#DIV/0!	#DIV/0!	#DIV/0!	266	0.997178	#DIV/0!	#DIV/0!	#DIV/0!	0.0170102	-4.07394
48	Tsuda et al.	2006	J Am Mos Con Ass	Chiangmai Province, Thailand	albopictus	fig_2	yes	average_larvae_per_larvitrap	per 1000 ml	alb-in-97	urban-rural	0.146747				100	0.695713				168		-0.548966	0	#DIV/0!	#DIV/0!	#DIV/0!	266	0.997178	#DIV/0!	#DIV/0!	#DIV/0!	0.210931	-1.55623
48	Tsuda et al.	2006	J Am Mos Con Ass	Chiangmai Province, Thailand	albopictus	fig_2	yes	average_larvae_per_larvitrap	per 1000 ml	alb-out-97	urban-rural	0.167843				100	1.45033				168		-1.28248	0	#DIV/0!	#DIV/0!	#DIV/0!	266	0.997178	#DIV/0!	#DIV/0!	#DIV/0!	0.115728	-2.15651
49	Vannavong et al.	2017	Para Vect	Laos and Thailand	aegypti	table_3	no	count_total_no_pupae	na	pupae	suburban-rural	911				251	558				236		353	0	#DIV/0!	#DIV/0!	#DIV/0!	485	0.998453	#DIV/0!	#DIV/0!	#DIV/0!	1.63262	0.490184
50	Vijayakumar et al.	2014	J Vect Borne Dis	Thiruvananthapuram, India	albopictus	table_2	no	count	na		urban-rural	29				34	31				36		-2	0	#DIV/0!	#DIV/0!	#DIV/0!	68	0.98893	#DIV/0!	#DIV/0!	#DIV/0!	0.935484	-0.0666914
50	Vijayakumar et al.	2014	J Vect Borne Dis	Thiruvananthapuram, India	aegypti	table_2	no	count	na		urban-rural	7				34	1				36		6	0	#DIV/0!	#DIV/0!	#DIV/0!	68	0.98893	#DIV/0!	#DIV/0!	#DIV/0!	7	1.94591
51	Westby et al.	2021	Insects	St Louis City, America	albopictus	fig_2a	yes	abundance_per_oviposition_cup	1L oviposition cups	2017	urban-suburban	71.4666	9.28217	SD	9.28217	4	123.686	15.9284	SD	15.9284	4		-52.2199	13.036	-4.00584	1.50292	1.22594	6	0.869565	-3.48334	1.13642	1.06603	0.577804	-0.54852
51	Westby et al.	2021	Insects	St Louis City, America	albopictus	fig_2a	yes	abundance_per_oviposition_cup	1L oviposition cups	2017	urban-rural	71.4666	9.28217	SD	9.28217	4	2.06509	0.572846	SD	0.572846	4		69.4015	6.57597	10.5538	7.46142	2.73156	6	0.869565	9.17722	5.64191	2.37527	34.607	3.54406
51	Westby et al.	2021	Insects	St Louis City, America	albopictus	fig_2a	yes	abundance_per_oviposition_cup	1L oviposition cups	2018	urban-suburban	89.3208	10.7719	SD	10.7719	4	125.497	17.6476	SD	17.6476	4		-36.1763	14.6197	-2.47449	0.882694	0.939518	6	0.869565	-2.15173	0.667444	0.816972	0.711736	-0.340048
51	Westby et al.	2021	Insects	St Louis City, America	albopictus	fig_2a	yes	abundance_per_oviposition_cup	1L oviposition cups	2018	urban-rural	89.3208	10.7719	SD	10.7719	4	3.76188	0.572973	SD	0.572973	4		85.5589	7.62765	11.217	8.36375	2.89201	6	0.869565	9.75387	6.3242	2.5148	23.7437	3.16732
52	Wongkoon, S., Jaroensutasinee, M., and Jaroensutasinee, K.	2013	Indian J Med Res	Sisaket, Thailand	aegypti	table_1	no	container_index	na	winter	urban-rural	25.28					25.73						-0.45	0	#DIV/0!	#DIV/0!	#DIV/0!	-2	1.33333	#DIV/0!	#DIV/0!	#DIV/0!	0.982511	-0.0176441
52	Wongkoon, S., Jaroensutasinee, M., and Jaroensutasinee, K.	2013	Indian J Med Res	Sisaket, Thailand	aegypti	table_1	no	container_index	na	summer	urban-rural	19.51					28.33						-8.82	0	#DIV/0!	#DIV/0!	#DIV/0!	-2	1.33333	#DIV/0!	#DIV/0!	#DIV/0!	0.688669	-0.372994
52	Wongkoon, S., Jaroensutasinee, M., and Jaroensutasinee, K.	2013	Indian J Med Res	Sisaket, Thailand	aegypti	table_1	no	container_index	na	rainy	urban-rural	34.88					30.57						4.31	0	#DIV/0!	#DIV/0!	#DIV/0!	-2	1.33333	#DIV/0!	#DIV/0!	#DIV/0!	1.14099	0.131894
52	Wongkoon, S., Jaroensutasinee, M., and Jaroensutasinee, K.	2013	Indian J Med Res	Sisaket, Thailand	albopictus	table_1	no	container_index	na	winter	urban-rural	5.58					4.97						0.61	0	#DIV/0!	#DIV/0!	#DIV/0!	-2	1.33333	#DIV/0!	#DIV/0!	#DIV/0!	1.12274	0.115769
52	Wongkoon, S., Jaroensutasinee, M., and Jaroensutasinee, K.	2013	Indian J Med Res	Sisaket, Thailand	albopictus	table_1	no	container_index	na	summer	urban-rural	0					6.44						-6.44	0	#DIV/0!	#DIV/0!	#DIV/0!	-2	1.33333	#DIV/0!	#DIV/0!	#DIV/0!	0	#NUM!
52	Wongkoon, S., Jaroensutasinee, M., and Jaroensutasinee, K.	2013	Indian J Med Res	Sisaket, Thailand	albopictus	table_1	no	container_index	na	rainy	urban-rural	4.07					7.1						-3.03	0	#DIV/0!	#DIV/0!	#DIV/0!	-2	1.33333	#DIV/0!	#DIV/0!	#DIV/0!	0.573239	-0.556452
53	Suter et al.	2016	PLOS Neg Trop Dis	Italy and Switzerland	albopictus	table_S1	no	Mean_eggs_per_trap	1.2L ovitrap	Albiolo	urban-forest	2.89685	11.8225	SD	11.8225	2	23.0465	52.0477	SD	52.0477	2	fig 4 has eggs per trap, but they are mode from back-transformed coefficients	-20.1497	37.7408	-0.533896	1.03563	1.01766	2	0.571429	-0.305084	0.338165	0.58152	0.125696	-2.07389
53	Suter et al.	2016	PLOS Neg Trop Dis	Italy and Switzerland	albopictus	table_S1	no	Mean_eggs_per_trap	1.2L ovitrap	Balerna	urban-forest	54.3488	112.497	SD	112.497	2	77.7559	172.02	SD	172.02	2	fig 4 has eggs per trap, but they are mode from back-transformed coefficients	-23.4071	145.338	-0.161053	1.00324	1.00162	2	0.571429	-0.09203	0.327589	0.572354	0.698967	-0.358151
53	Suter et al.	2016	PLOS Neg Trop Dis	Italy and Switzerland	albopictus	table_S1	no	Mean_eggs_per_trap	1.2L ovitrap	Bizzarone	urban-forest	8.25909	23.7429	SD	23.7429	2	31.4205	76.3511	SD	76.3511	2	fig 4 has eggs per trap, but they are mode from back-transformed coefficients	-23.1614	56.5385	-0.409656	1.02098	1.01043	2	0.571429	-0.234089	0.33338	0.577391	0.262857	-1.33614
53	Suter et al.	2016	PLOS Neg Trop Dis	Italy and Switzerland	albopictus	table_S1	no	Mean_eggs_per_trap	1.2L ovitrap	Brunate	urban-forest	32.9302	62.2087	SD	62.2087	2	49.0652	148.855	SD	148.855	2	fig 4 has eggs per trap, but they are mode from back-transformed coefficients	-16.135	114.078	-0.141438	1.0025	1.00125	2	0.571429	-0.0808217	0.327347	0.572143	0.671152	-0.398759
53	Suter et al.	2016	PLOS Neg Trop Dis	Italy and Switzerland	albopictus	table_S1	no	Mean_eggs_per_trap	1.2L ovitrap	Cavallasca	urban-forest	12.1136	30.3255	SD	30.3255	2	0.0666667	0.330289	SD	0.330289	2	fig 4 has eggs per trap, but they are mode from back-transformed coefficients	12.047	21.4447	0.56177	1.03945	1.01953	2	0.571429	0.321011	0.339412	0.58259	181.705	5.20238
53	Suter et al.	2016	PLOS Neg Trop Dis	Italy and Switzerland	albopictus	table_S1	no	Mean_eggs_per_trap	1.2L ovitrap	Caversaccui	urban-forest	1.33333	5.93323	SD	5.93323	2	69.8876	107.136	SD	107.136	2	fig 4 has eggs per trap, but they are mode from back-transformed coefficients	-68.5543	75.8728	-0.903543	1.10205	1.04979	2	0.571429	-0.51631	0.359853	0.599877	0.0190782	-3.95921
53	Suter et al.	2016	PLOS Neg Trop Dis	Italy and Switzerland	albopictus	table_S1	no	Mean_eggs_per_trap	1.2L ovitrap	Chiasso	urban-forest	11.3206	26.2849	SD	26.2849	2	8.7931	21.4769	SD	21.4769	2	fig 4 has eggs per trap, but they are mode from back-transformed coefficients	2.52751	24.0016	0.105306	1.00139	1.00069	2	0.571429	0.0601747	0.326983	0.571824	1.28744	0.252657
53	Suter et al.	2016	PLOS Neg Trop Dis	Italy and Switzerland	albopictus	table_S1	no	Mean_eggs_per_trap	1.2L ovitrap	Civasca	urban-forest	13.6047	33.0578	SD	33.0578	2	44.616	76.7969	SD	76.7969	2	fig 4 has eggs per trap, but they are mode from back-transformed coefficients	-31.0113	59.121	-0.524541	1.03439	1.01705	2	0.571429	-0.299737	0.337761	0.581172	0.304928	-1.18768
53	Suter et al.	2016	PLOS Neg Trop Dis	Italy and Switzerland	albopictus	table_S1	no	Mean_eggs_per_trap	1.2L ovitrap	Coldrerio	urban-forest	17.5227	38.6682	SD	38.6682	2	31.0465	63.9911	SD	63.9911	2	fig 4 has eggs per trap, but they are mode from back-transformed coefficients	-13.5238	52.8682	-0.255802	1.00818	1.00408	2	0.571429	-0.146173	0.329201	0.573761	0.564402	-0.571988
53	Suter et al.	2016	PLOS Neg Trop Dis	Italy and Switzerland	albopictus	table_S1	no	Mean_eggs_per_trap	1.2L ovitrap	Como	urban-forest	61.1067	126.09	SD	126.09	2	90.6294	167.967	SD	167.967	2	fig 4 has eggs per trap, but they are mode from back-transformed coefficients	-29.5227	148.512	-0.19879	1.00494	1.00247	2	0.571429	-0.113594	0.328144	0.572838	0.674248	-0.394157
53	Suter et al.	2016	PLOS Neg Trop Dis	Italy and Switzerland	albopictus	table_S1	no	Mean_eggs_per_trap	1.2L ovitrap	Fontanella	urban-forest	7.4186	16.7435	SD	16.7435	2	48.7727	73.692	SD	73.692	2	fig 4 has eggs per trap, but they are mode from back-transformed coefficients	-41.3541	53.4362	-0.773898	1.07486	1.03676	2	0.571429	-0.442227	0.350976	0.592432	0.152106	-1.88318
53	Suter et al.	2016	PLOS Neg Trop Dis	Italy and Switzerland	albopictus	table_S1	no	Mean_eggs_per_trap	1.2L ovitrap	Novazzano	urban-forest	16.8978	46.3964	SD	46.3964	2	45.3636	106.981	SD	106.981	2	fig 4 has eggs per trap, but they are mode from back-transformed coefficients	-28.4658	82.4544	-0.345231	1.0149	1.00742	2	0.571429	-0.197275	0.331395	0.575669	0.372497	-0.987527
53	Suter et al.	2016	PLOS Neg Trop Dis	Italy and Switzerland	albopictus	table_S1	no	Mean_eggs_per_trap	1.2L ovitrap	Ronago	urban-forest	15.9	44.171	SD	44.171	2	26.2644	43.0736	SD	43.0736	2	fig 4 has eggs per trap, but they are mode from back-transformed coefficients	-10.3644	43.6258	-0.237574	1.00706	1.00352	2	0.571429	-0.135757	0.328834	0.573441	0.605383	-0.501894
53	Suter et al.	2016	PLOS Neg Trop Dis	Italy and Switzerland	albopictus	table_S1	no	Mean_eggs_per_trap	1.2L ovitrap	San Fermo della Battaglia	urban-forest	42.5556	71.4301	SD	71.4301	2	203.042	230.294	SD	230.294	2	fig 4 has eggs per trap, but they are mode from back-transformed coefficients	-160.486	170.496	-0.94129	1.11075	1.05392	2	0.571429	-0.53788	0.362695	0.602242	0.20959	-1.5626
53	Suter et al.	2016	PLOS Neg Trop Dis	Italy and Switzerland	albopictus	table_S1	no	Mean_eggs_per_trap	1.2L ovitrap	Sanna Fermonadellanna Battaglia	urban-forest	24.7	40.7781	SD	40.7781	2	86.1	123.824	SD	123.824	2	fig 4 has eggs per trap, but they are mode from back-transformed coefficients	-61.4	92.1826	-0.666069	1.05546	1.02735	2	0.571429	-0.380611	0.344639	0.587059	0.286876	-1.24871
53	Suter et al.	2016	PLOS Neg Trop Dis	Italy and Switzerland	albopictus	table_S1	no	Mean_eggs_per_trap	1.2L ovitrap	Stabio	urban-forest	4.66518	16.0668	SD	16.0668	2	9.35393	33.5487	SD	33.5487	2	fig 4 has eggs per trap, but they are mode from back-transformed coefficients	-4.68875	26.3027	-0.178262	1.00397	1.00198	2	0.571429	-0.101864	0.327828	0.572562	0.49874	-0.695671
53	Suter et al.	2016	PLOS Neg Trop Dis	Italy and Switzerland	albopictus	table_S1	no	Mean_eggs_per_trap	1.2L ovitrap	Uggiate-Trevano	urban-forest	39.7586	93.652	SD	93.652	2	28.3659	42.3974	SD	42.3974	2	fig 4 has eggs per trap, but they are mode from back-transformed coefficients	11.3928	72.6919	0.156727	1.00307	1.00153	2	0.571429	0.0895581	0.327533	0.572305	1.40164	0.337641
54	Fulmali et al.	2008	Indian J Med Res	Maharashtra, India	aegypti	table_7	no	container_index	na	metal_containers	urban-rural	0.2				20	0.23				20		-0.03	0	#DIV/0!	#DIV/0!	#DIV/0!	38	0.980132	#DIV/0!	#DIV/0!	#DIV/0!	0.869565	-0.139762
54	Fulmali et al.	2008	Indian J Med Res	Maharashtra, India	aegypti	table_7	no	container_index	na	plastic_drum	urban-rural	5.25				20	16.18				20		-10.93	0	#DIV/0!	#DIV/0!	#DIV/0!	38	0.980132	#DIV/0!	#DIV/0!	#DIV/0!	0.324475	-1.12555
54	Fulmali et al.	2008	Indian J Med Res	Maharashtra, India	aegypti	table_7	no	container_index	na	iron_drum	urban-rural	4.44				20	5.04				20		-0.6	0	#DIV/0!	#DIV/0!	#DIV/0!	38	0.980132	#DIV/0!	#DIV/0!	#DIV/0!	0.880952	-0.126752
54	Fulmali et al.	2008	Indian J Med Res	Maharashtra, India	aegypti	table_7	no	container_index	na	cement_tank	urban-rural	3.49				20	4.81				20		-1.32	0	#DIV/0!	#DIV/0!	#DIV/0!	38	0.980132	#DIV/0!	#DIV/0!	#DIV/0!	0.725572	-0.320795
54	Fulmali et al.	2008	Indian J Med Res	Maharashtra, India	aegypti	table_7	no	container_index	na	plastic_containers	urban-rural	2.78				20	6.09				20		-3.31	0	#DIV/0!	#DIV/0!	#DIV/0!	38	0.980132	#DIV/0!	#DIV/0!	#DIV/0!	0.456486	-0.784197
55	Morales-Perez et al.	2017	BMC Pub Heal	Guerrero State, Mexico	aegypti	table_5	no	positive_households_percentage	na		urban-rural	12.2				137	14				137		-1.8	0	#DIV/0!	#DIV/0!	#DIV/0!	272	0.99724	#DIV/0!	#DIV/0!	#DIV/0!	0.871429	-0.137621
56	Beilhe et al.	2012	Biol Invasions	Mayotte, Comoros archipelago	albopictus	fig_3a	no	relative_abundance_per_area	na	Labattoir-Mtsamoudou, 2007	population	0.656319	0.059867	not_stated	0.059867	28	0.199557	0.0487805	not_stated	0.0487805	22	study reports human population density rather than urban/rural classification, so compared the most populated to least populated	0.456763	0.0552908	8.26109	0.763625	0.873857	48	0.984293	8.13134	0.739826	0.860131	3.28889	1.19055
56	Beilhe et al.	2012	Biol Invasions	Mayotte, Comoros archipelago	albopictus	fig_3a	no	relative_abundance_per_area	10 dips with 350ml dipper	Labattoir-Mtsamoudou, 2010	population	0.578714	0.0687361	not_stated	0.0687361	28	0.45898	0.0509978	not_stated	0.0509978	22	study reports human population density rather than urban/rural classification, so compared the most populated to least populated	0.119734	0.0616073	1.9435	0.118941	0.344878	48	0.984293	1.91298	0.115234	0.339461	1.26087	0.231802
57	Kamgang et al.	2010	Med Vet Ento	Cameroon, Africa	aegypti	table_1	no	number_positive_containers_infested	na	Garoua, high - low density	population	85				267	5				267	study reports building density rather than urban/rural classification, so compared the most populated to least populated	80	0	#DIV/0!	#DIV/0!	#DIV/0!	532	0.99859	#DIV/0!	#DIV/0!	#DIV/0!	17	2.83321
57	Kamgang et al.	2010	Med Vet Ento	Cameroon, Africa	aegypti and albopictus	table_1	no	number_positive_containers_infested	na	Douala, high - low density	population	36				302	11				302	study reports building density rather than urban/rural classification, so compared the most populated to least populated	25	0	#DIV/0!	#DIV/0!	#DIV/0!	602	0.998754	#DIV/0!	#DIV/0!	#DIV/0!	3.27273	1.18562
57	Kamgang et al.	2010	Med Vet Ento	Cameroon, Africa	aegypti and albopictus	table_1	no	number_positive_containers_infested	na	Yaounde, high - low density	population	17				287	12				287	study reports building density rather than urban/rural classification, so compared the most populated to least populated	5	0	#DIV/0!	#DIV/0!	#DIV/0!	572	0.998688	#DIV/0!	#DIV/0!	#DIV/0!	1.41667	0.348307
58	Lopes et al.	2004	Brazilian Arc Biol Tech	Parana State, Brazil	aegypti	fig_2	yes	mean_larvae_per_tyre	2L	0 - 25km	distance_from	21.1271	4.73752	not_stated	4.73752	3	1.46886	0.406091	not_stated	0.406091	3	study reports distance from urban area, so took the closest and furthest points	19.6583	3.36221	5.84683	3.51545	1.87495	4	0.8	4.67746	2.24989	1.49996	14.3834	2.66607
58	Lopes et al.	2004	Brazilian Arc Biol Tech	Parana State, Brazil	albopictus	fig_2	yes	mean_larvae_per_tyre	2L	0 - 30km	distance_from	15.7176	2.43655	not_stated	2.43655	3	38.3129	9.06981	not_stated	9.06981	3	study reports distance from urban area, so took the closest and furthest points	-22.5954	6.64071	-3.40255	1.63145	1.27728	4	0.8	-2.72204	1.04412	1.02182	0.410242	-0.891008
59	Lourenco-de-Oliveira et al.	2004	J Vect Ecol	Rio de Janeiro, Brazil	albopictus	table_1	yes	count_per_ovitrap	300ml ovitrap	1m - 1km	distance_from	9602					943					study reports distance from urban area, so took the closest and furthest points	8659	0	#DIV/0!	#DIV/0!	#DIV/0!	-2	1.33333	#DIV/0!	#DIV/0!	#DIV/0!	10.1824	2.32066
59	Lourenco-de-Oliveira et al.	2004	J Vect Ecol	Rio de Janeiro, Brazil	aegypti	table_1	yes	count_per_ovitrap	300ml ovitrap	1m - 1km	distance_from	1091					0					study reports distance from urban area, so took the closest and furthest points	1091	0	#DIV/0!	#DIV/0!	#DIV/0!	-2	1.33333	#DIV/0!	#DIV/0!	#DIV/0!	#DIV/0!	#DIV/0!
60	Carrieri et al.	2011	Vect Born Dis Surv Prev	Emilia-Romagna, Itality	albopictus	table_5	no	pupae_hectare	na (volume information in table 4, but not relevant to pupae per hectare)	Rimini - Cesena	population	848.9	606.02	SD	606.02	1330	0.21	0.19	SD	0.19	663	study reports human population density rather than urban/rural classification, so compared the most populated to least populated	848.69	495.124	1.7141	0.00299729	0.0547475	1991	0.999623	1.71345	0.00299503	0.0547269	4042.38	8.30459
61	Ordonez-Sierra et al.	2021	One Heal	Cundinamarca, Colombia	aegypti	table_1	no	container_index	na	La Mesa - Apulo, 2010	population	10					2					study reports human population density rather than urban/rural classification, so compared the most populated to least populated	8	0	#DIV/0!	#DIV/0!	#DIV/0!	-2	1.33333	#DIV/0!	#DIV/0!	#DIV/0!	5	1.60944
61	Ordonez-Sierra et al.	2021	One Heal	Cundinamarca, Colombia	aegypti	table_1	no	container_index	na	La Mesa - Apulo, 2011	population	8					6					study reports human population density rather than urban/rural classification, so compared the most populated to least populated	2	0	#DIV/0!	#DIV/0!	#DIV/0!	-2	1.33333	#DIV/0!	#DIV/0!	#DIV/0!	1.33333	0.287682
61	Ordonez-Sierra et al.	2021	One Heal	Cundinamarca, Colombia	aegypti	table_1	no	container_index	na	La Mesa - Apulo, 2012	population	6.61					2					study reports human population density rather than urban/rural classification, so compared the most populated to least populated	4.61	0	#DIV/0!	#DIV/0!	#DIV/0!	-2	1.33333	#DIV/0!	#DIV/0!	#DIV/0!	3.305	1.19544
61	Ordonez-Sierra et al.	2021	One Heal	Cundinamarca, Colombia	aegypti	table_1	no	container_index	na	La Mesa - Apulo, 2013	population	9.24					2.27					study reports human population density rather than urban/rural classification, so compared the most populated to least populated	6.97	0	#DIV/0!	#DIV/0!	#DIV/0!	-2	1.33333	#DIV/0!	#DIV/0!	#DIV/0!	4.07048	1.40376
61	Ordonez-Sierra et al.	2021	One Heal	Cundinamarca, Colombia	aegypti	table_1	no	container_index	na	La Mesa - Apulo, 2014	population	4					3.36					study reports human population density rather than urban/rural classification, so compared the most populated to least populated	0.64	0	#DIV/0!	#DIV/0!	#DIV/0!	-2	1.33333	#DIV/0!	#DIV/0!	#DIV/0!	1.19048	0.174353
61	Ordonez-Sierra et al.	2021	One Heal	Cundinamarca, Colombia	aegypti	table_1	no	container_index	na	La Mesa - Apulo, 2015	population	2					3.5					study reports human population density rather than urban/rural classification, so compared the most populated to least populated	-1.5	0	#DIV/0!	#DIV/0!	#DIV/0!	-2	1.33333	#DIV/0!	#DIV/0!	#DIV/0!	0.571429	-0.559616
62	Baruah, S. and Dutta, P.	2013	Trop Biomed	Assam, India	aegypti	table_2	no	postitive_ovitraps_percentage	1.5L	winter	urban-industrial	14				780	31.2				456		-17.2	0	#DIV/0!	#DIV/0!	#DIV/0!	1234	0.999392	#DIV/0!	#DIV/0!	#DIV/0!	0.448718	-0.801361
62	Baruah, S. and Dutta, P.	2013	Trop Biomed	Assam, India	aegypti	table_2	no	postitive_ovitraps_percentage	1.5L	summer	urban-industrial	14.4				780	44.4				456		-30	0	#DIV/0!	#DIV/0!	#DIV/0!	1234	0.999392	#DIV/0!	#DIV/0!	#DIV/0!	0.324324	-1.12601
62	Baruah, S. and Dutta, P.	2013	Trop Biomed	Assam, India	aegypti	table_2	no	postitive_ovitraps_percentage	1.5L	monsoon	urban-industrial	16.8				780	44.6				456		-27.8	0	#DIV/0!	#DIV/0!	#DIV/0!	1234	0.999392	#DIV/0!	#DIV/0!	#DIV/0!	0.376682	-0.976355
62	Baruah, S. and Dutta, P.	2013	Trop Biomed	Assam, India	aegypti	table_2	no	postitive_ovitraps_percentage	1.5L	post-monsoon	urban-industrial	27				780	59				456		-32	0	#DIV/0!	#DIV/0!	#DIV/0!	1234	0.999392	#DIV/0!	#DIV/0!	#DIV/0!	0.457627	-0.781701
63	Ngugi et al.	2020	Para Vect	Kenya, Africa	aegypti	fig_2	no	average_pupae_year	na (pupae collected per household)	inland, 2014-15	urban-rural	14.3102	14.5072	SD	14.5072	20	26.1584	21.5529	SD	21.5529	20		-11.8481	18.371	-0.644938	0.105199	0.324344	38	0.980132	-0.632124	0.101061	0.317901	0.547062	-0.603194
63	Ngugi et al.	2020	Para Vect	Kenya, Africa	aegypti	fig_2	no	average_pupae_year	na (pupae collected per household)	inland, 2015-16	urban-rural	52.5193	37.3877	SD	37.3877	20	45.6697	28.1395	SD	28.1395	20		6.84961	33.0883	0.20701	0.100536	0.317074	38	0.980132	0.202897	0.0965806	0.310774	1.14998	0.139746
63	Ngugi et al.	2020	Para Vect	Kenya, Africa	aegypti	fig_2	no	average_pupae_year	na (pupae collected per household)	inland, 2016-17	urban-rural	50.1866	35.7679	SD	35.7679	20	36.608	18.6093	SD	18.6093	20		13.5785	28.5101	0.476271	0.102835	0.32068	38	0.980132	0.466809	0.0987898	0.314309	1.37092	0.31548
63	Ngugi et al.	2020	Para Vect	Kenya, Africa	aegypti	fig_2	no	average_pupae_year	na (pupae collected per household)	inland, 2017-18	urban-rural	75.0531	94.4867	SD	94.4867	20	72.8248	75.8562	SD	75.8562	20		2.22828	85.6794	0.0260072	0.100008	0.316241	38	0.980132	0.0254905	0.0960741	0.309958	1.0306	0.0301391
63	Ngugi et al.	2020	Para Vect	Kenya, Africa	aegypti	fig_2	no	average_pupae_year	na (pupae collected per household)	coastal, 2014-15	urban-rural	28.3582	25.7278	SD	25.7278	20	30.9778	35.4241	SD	35.4241	20		-2.61958	30.958	-0.0846173	0.10009	0.316369	38	0.980132	-0.0829362	0.0961519	0.310084	0.915437	-0.0883539
63	Ngugi et al.	2020	Para Vect	Kenya, Africa	aegypti	fig_2	no	average_pupae_year	na (pupae collected per household)	coastal, 2015-16	urban-rural	40.2985	46.3856	SD	46.3856	20	48.8348	58.0163	SD	58.0163	20		-8.53633	52.5239	-0.162523	0.10033	0.316749	38	0.980132	-0.159294	0.0963831	0.310456	0.8252	-0.19213
63	Ngugi et al.	2020	Para Vect	Kenya, Africa	aegypti	fig_2	no	average_pupae_year	na (pupae collected per household)	coastal, 2016-17	urban-rural	33.0224	39.8794	SD	39.8794	20	19.9486	34.9307	SD	34.9307	20		13.0738	37.4868	0.348758	0.10152	0.318623	38	0.980132	0.341829	0.0975266	0.312292	1.65538	0.504029
63	Ngugi et al.	2020	Para Vect	Kenya, Africa	aegypti	fig_2	no	average_pupae_year	na (pupae collected per household)	coastal, 2017-18	urban-rural	8.76866	8.29256	SD	8.29256	20	3.97114	11.2838	SD	11.2838	20		4.79752	9.90176	0.484512	0.102934	0.320834	38	0.980132	0.474886	0.0988849	0.31446	2.2081	0.792131
64	Phuanukoonnon et al.	2005	Trop Med Int Heal	Khon Kaen, Thailand	aegypti	table_1	no	larvae_per_container_percentage	na	dragon jar	urban-rural	33.7				656	25.8				1173		7.9	0	#DIV/0!	#DIV/0!	#DIV/0!	1827	0.999589	#DIV/0!	#DIV/0!	#DIV/0!	1.3062	0.267123
64	Phuanukoonnon et al.	2005	Trop Med Int Heal	Khon Kaen, Thailand	aegypti	table_1	no	larvae_per_container_percentage	na	plastic container	urban-rural	12.5				200	11.1				9		1.4	0	#DIV/0!	#DIV/0!	#DIV/0!	207	0.996372	#DIV/0!	#DIV/0!	#DIV/0!	1.12613	0.118784
64	Phuanukoonnon et al.	2005	Trop Med Int Heal	Khon Kaen, Thailand	aegypti	table_1	no	larvae_per_container_percentage	na	small dragon jar	urban-rural	57.1				35	21.6				139		35.5	0	#DIV/0!	#DIV/0!	#DIV/0!	172	0.995633	#DIV/0!	#DIV/0!	#DIV/0!	2.64352	0.972111
64	Phuanukoonnon et al.	2005	Trop Med Int Heal	Khon Kaen, Thailand	aegypti	table_1	no	larvae_per_container_percentage	na	bucket	urban-rural	10.5				105	23.5				34		-13	0	#DIV/0!	#DIV/0!	#DIV/0!	137	0.994516	#DIV/0!	#DIV/0!	#DIV/0!	0.446809	-0.805625
64	Phuanukoonnon et al.	2005	Trop Med Int Heal	Khon Kaen, Thailand	aegypti	table_1	no	larvae_per_container_percentage	na	large cement jar	urban-rural	14.7				258	19.7				1821		-5	0	#DIV/0!	#DIV/0!	#DIV/0!	2077	0.999639	#DIV/0!	#DIV/0!	#DIV/0!	0.746193	-0.292771
64	Phuanukoonnon et al.	2005	Trop Med Int Heal	Khon Kaen, Thailand	aegypti	table_1	no	larvae_per_container_percentage	na	big rectangle container	urban-rural	35				371	37.5				398		-2.5	0	#DIV/0!	#DIV/0!	#DIV/0!	767	0.999022	#DIV/0!	#DIV/0!	#DIV/0!	0.933333	-0.0689929
64	Phuanukoonnon et al.	2005	Trop Med Int Heal	Khon Kaen, Thailand	aegypti	table_1	no	larvae_per_container_percentage	na	small rectangle container	urban-rural	34.3				303	35.7				319		-1.4	0	#DIV/0!	#DIV/0!	#DIV/0!	620	0.99879	#DIV/0!	#DIV/0!	#DIV/0!	0.960784	-0.0400053
65	Reiskind, M. H. and Lounibos, L. P.	2013	Med Vet Ento	Palm Beach, Florida, America	albopictus	fig_3	no	average_abundance_per_site	3x oviposition cups per site, each 475ml	0 - 15km	distance_from	19.0421	16.63	SD	16.63	6	1563.72	593.936	SD	593.936	6	study reports distance from urban area, so took the closest and furthest points	-1544.67	420.141	-3.67656	0.896546	0.946861	10	0.923077	-3.39375	0.763921	0.874026	0.0121775	-4.40817
65	Reiskind, M. H. and Lounibos, L. P.	2013	Med Vet Ento	Palm Beach, Florida, America	aegypti	fig_3	no	average_abundance_per_site	3x oviposition cups per site, each 475ml	0 - 15km	distance_from	464.316	265.898	SD	265.898	6	33.5905	37.0592	SD	37.0592	6	study reports distance from urban area, so took the closest and furthest points	430.726	189.836	2.26894	0.547836	0.74016	10	0.923077	2.0944	0.466795	0.683224	13.8228	2.62632
66	Singh et al.	2000	Epidemiol Infect	Tamil Nadu, India	aegypti	table_2	no	container_index	na	Avarampalayam - Sengalipalayam	urban-rural	35.8				120	6				67		29.8	0	#DIV/0!	#DIV/0!	#DIV/0!	185	0.99594	#DIV/0!	#DIV/0!	#DIV/0!	5.96667	1.78619
66	Singh et al.	2000	Epidemiol Infect	Tamil Nadu, India	aegypti	table_2	no	container_index	na	Avarampalayam - Semmanichettipalayam	urban-rural	35.8				120	14.5				83		21.3	0	#DIV/0!	#DIV/0!	#DIV/0!	201	0.996264	#DIV/0!	#DIV/0!	#DIV/0!	2.46897	0.903799
66	Singh et al.	2000	Epidemiol Infect	Tamil Nadu, India	aegypti	table_2	no	container_index	na	Avarampalayam - V. Ayyampalayam	urban-rural	35.8				120	0.9				218		34.9	0	#DIV/0!	#DIV/0!	#DIV/0!	336	0.997766	#DIV/0!	#DIV/0!	#DIV/0!	39.7778	3.68331
66	Singh et al.	2000	Epidemiol Infect	Tamil Nadu, India	aegypti	table_2	no	container_index	na	Avarampalayam - Orathupalayam	urban-rural	35.8				120	4.9				72		30.9	0	#DIV/0!	#DIV/0!	#DIV/0!	190	0.996047	#DIV/0!	#DIV/0!	#DIV/0!	7.30612	1.98871
66	Singh et al.	2000	Epidemiol Infect	Tamil Nadu, India	aegypti	table_2	no	container_index	na	Avarampalayam - Nattanvalasu	urban-rural	35.8				120	53.8				262		-18	0	#DIV/0!	#DIV/0!	#DIV/0!	380	0.998025	#DIV/0!	#DIV/0!	#DIV/0!	0.665428	-0.407326
66	Singh et al.	2000	Epidemiol Infect	Tamil Nadu, India	aegypti	table_2	no	container_index	na	Upplipalayam - Sengalipalayam	urban-rural	9				289	6				67		3	0	#DIV/0!	#DIV/0!	#DIV/0!	354	0.99788	#DIV/0!	#DIV/0!	#DIV/0!	1.5	0.405465
66	Singh et al.	2000	Epidemiol Infect	Tamil Nadu, India	aegypti	table_2	no	container_index	na	Upplipalayam - Semmanichettipalayam	urban-rural	9				289	14.5				83		-5.5	0	#DIV/0!	#DIV/0!	#DIV/0!	370	0.997972	#DIV/0!	#DIV/0!	#DIV/0!	0.62069	-0.476924
66	Singh et al.	2000	Epidemiol Infect	Tamil Nadu, India	aegypti	table_2	no	container_index	na	Upplipalayam - V. Ayyampalayam	urban-rural	9				289	0.9				218		8.1	0	#DIV/0!	#DIV/0!	#DIV/0!	505	0.998514	#DIV/0!	#DIV/0!	#DIV/0!	10	2.30259
66	Singh et al.	2000	Epidemiol Infect	Tamil Nadu, India	aegypti	table_2	no	container_index	na	Upplipalayam - Orathupalayam	urban-rural	9				289	4.9				72		4.1	0	#DIV/0!	#DIV/0!	#DIV/0!	359	0.997909	#DIV/0!	#DIV/0!	#DIV/0!	1.83673	0.607989
66	Singh et al.	2000	Epidemiol Infect	Tamil Nadu, India	aegypti	table_2	no	container_index	na	Upplipalayam - Nattanvalasu	urban-rural	9				289	53.8				262		-44.8	0	#DIV/0!	#DIV/0!	#DIV/0!	549	0.998633	#DIV/0!	#DIV/0!	#DIV/0!	0.167286	-1.78805
66	Singh et al.	2000	Epidemiol Infect	Tamil Nadu, India	aegypti	table_2	no	container_index	na	Ganapathy - Sengalipalayam	urban-rural	21.7				152	6				67		15.7	0	#DIV/0!	#DIV/0!	#DIV/0!	217	0.99654	#DIV/0!	#DIV/0!	#DIV/0!	3.61667	1.28555
66	Singh et al.	2000	Epidemiol Infect	Tamil Nadu, India	aegypti	table_2	no	container_index	na	Ganapathy - Semmanichettipalayam	urban-rural	21.7				152	14.5				83		7.2	0	#DIV/0!	#DIV/0!	#DIV/0!	233	0.996778	#DIV/0!	#DIV/0!	#DIV/0!	1.49655	0.403164
66	Singh et al.	2000	Epidemiol Infect	Tamil Nadu, India	aegypti	table_2	no	container_index	na	Ganapathy - V. Ayyampalayam	urban-rural	21.7				152	0.9				218		20.8	0	#DIV/0!	#DIV/0!	#DIV/0!	368	0.997961	#DIV/0!	#DIV/0!	#DIV/0!	24.1111	3.18267
66	Singh et al.	2000	Epidemiol Infect	Tamil Nadu, India	aegypti	table_2	no	container_index	na	Ganapathy - Orathupalayam	urban-rural	21.7				152	4.9				72		16.8	0	#DIV/0!	#DIV/0!	#DIV/0!	222	0.996618	#DIV/0!	#DIV/0!	#DIV/0!	4.42857	1.48808
66	Singh et al.	2000	Epidemiol Infect	Tamil Nadu, India	aegypti	table_2	no	container_index	na	Ganapathy - Nattanvalasu	urban-rural	21.7				152	53.8				262		-32.1	0	#DIV/0!	#DIV/0!	#DIV/0!	412	0.998179	#DIV/0!	#DIV/0!	#DIV/0!	0.403346	-0.907961
67	Tissera et al.	2018	Trop Med Int Heal	Grama Niladhari, Sri Lanka	aegypti and albopictus	table_s2	no	container_index	na		urban-suburban	12.875	6.13057	SD	6.13057	10	19.929	7.13668	SD	7.13668	10	average of all controls taken	-7.054	6.65267	-1.06033	0.228107	0.477606	18	0.957746	-1.01552	0.209238	0.457425	0.646043	-0.436889
67	Tissera et al.	2018	Trop Med Int Heal	Grama Niladhari, Sri Lanka	aegypti and albopictus	table_s2	no	container_index	na		urban-rural	12.875	6.13057	SD	6.13057	10	15.162	11.7246	SD	11.7246	10	average of all controls taken	-2.287	9.35551	-0.244455	0.201494	0.448881	18	0.957746	-0.234126	0.184826	0.429914	0.849162	-0.163505

## Sheet: Average_per_ml
Ref_code	Author	Year	Journal	Location	Species	Source	Measure	Volume_Units	volume_ml	Urban_density_ml	Non-Urban_density_ml	Other_factors	Comparison	Urban_density	Urban_error	Error_unit	Urban_SD	Urban_n	Non_urban_density	Non_urban_error	Error_unit	Non_urban_SD	Non_urban_n	Notes
7	Chou et al.	2016	Enviro Entomol	Selangor, Malaysia	aegypti and albopictus	fig_1a	mean_eggs_per_larval_trap	large trap size: 271.73 ml	271.73	0.791877	0.485398	large (trap size)	urban-rural	215.177	31.641	SEM	54.8039	3	131.897	11.1381	SEM	19.2918	3
7	Chou et al.	2016	Enviro Entomol	Selangor, Malaysia	aegypti and albopictus	fig_1a	mean_eggs_per_larval_trap	medium trap size:77.93 ml	77.93	0.432751	0.529581	medium (trap size)	urban-rural	33.7243	7.61988	SEM	13.198	3	41.2702	2.92843	SEM	5.07219	3
7	Chou et al.	2016	Enviro Entomol	Selangor, Malaysia	aegypti and albopictus	fig_1a	mean_eggs_per_larval_trap	small trap size:20.57 ml	20.57	0.766144	0.306659	small (trap size)	urban-rural	15.7596	6.4454	SEM	11.1638	3	6.30798	3.51437	SEM	6.08707	3
13	Djiappi-Tchamen et al.	2022	Insects	Yaounde, Cameroon	albopictus	table_3	count_ovitrap_per_site	ovitrap dimensions = 19.7 cm H, 14.6 cm W, so volume = 3298 cm3	3298	0.00121099	0.00226695	week 1	urban-periurban	3.99384	0.98612	not stated	0.98612	470	7.47641	1.07326	not stated	1.07326	488	egg density index = total number of eggs/total number of positive ovitraps
13	Djiappi-Tchamen et al.	2022	Insects	Yaounde, Cameroon	albopictus	table_3	count_ovitrap_per_site	ovitrap dimensions = 19.7 cm H, 14.6 cm W, so volume = 3298 cm3	3298	0.00121099	0.00525801	week 1	urban-rural	3.99384	0.98612	not stated	0.98612	470	17.3409	1.04421	not stated	1.04421	574
13	Djiappi-Tchamen et al.	2022	Insects	Yaounde, Cameroon	albopictus	table_3	count_ovitrap_per_site	ovitrap dimensions = 19.7 cm H, 14.6 cm W, so volume = 3298 cm3	3298	0.00208643	0.0021309	week 2	urban-periurban	6.88104	1.16025	not stated	1.16025	470	7.02772	0.986275	not stated	0.986275	488
13	Djiappi-Tchamen et al.	2022	Insects	Yaounde, Cameroon	albopictus	table_3	count_ovitrap_per_site	ovitrap dimensions = 19.7 cm H, 14.6 cm W, so volume = 3298 cm3	3298	0.00208643	0.00193787	week 2	urban-rural	6.88104	1.16025	not stated	1.16025	470	6.3911	0.957267	not stated	0.957267	574
13	Djiappi-Tchamen et al.	2022	Insects	Yaounde, Cameroon	albopictus	table_3	count_ovitrap_per_site	ovitrap dimensions = 19.7 cm H, 14.6 cm W, so volume = 3298 cm3	3298	0.00302343	0.00232028	week 3	urban-periurban	9.97126	1.04417	not stated	1.04417	470	7.65229	1.01524	not stated	1.01524	488
13	Djiappi-Tchamen et al.	2022	Insects	Yaounde, Cameroon	albopictus	table_3	count_ovitrap_per_site	ovitrap dimensions = 19.7 cm H, 14.6 cm W, so volume = 3298 cm3	3298	0.00302343	0.00346419	week 3	urban-rural	9.97126	1.04417	not stated	1.04417	470	11.4249	1.01521	not stated	1.01521	574
13	Djiappi-Tchamen et al.	2022	Insects	Yaounde, Cameroon	albopictus	table_3	count_ovitrap_per_site	ovitrap dimensions = 19.7 cm H, 14.6 cm W, so volume = 3298 cm3	3298	0.00242115	0.00269436	week 4	urban-periurban	7.98495	0.957267	not stated	0.957267	470	8.88599	0.92822	not stated	0.92822	488
13	Djiappi-Tchamen et al.	2022	Insects	Yaounde, Cameroon	albopictus	table_3	count_ovitrap_per_site	ovitrap dimensions = 19.7 cm H, 14.6 cm W, so volume = 3298 cm3	3298	0.00242115	0.0025981	week 4	urban-rural	7.98495	0.957267	not stated	0.957267	470	8.56853	1.10223	not stated	1.10223	574
21	Kahamba et al.	2020	Par Vect	Tanzania, Africa	aegypti	table_2	count	sampled using 350ml dippers	350	34.5543	14.9371	Ifakara town - Katindiuka	urban-rural	12094				34	5228				34
21	Kahamba et al.	2020	Par Vect	Tanzania, Africa	aegypti	table_2	count	sampled using 350ml dippers	350	34.5543	27.2314	Ifakara town - Mlabani	urban-rural	12094				34	9531				34
21	Kahamba et al.	2020	Par Vect	Tanzania, Africa	aegypti	table_2	count	sampled using 350ml dippers	350	34.5543	23.3857	Ifakara town - Lipangalala	urban-rural	12094				34	8185				34
21	Kahamba et al.	2020	Par Vect	Tanzania, Africa	aegypti	table_2	count	sampled using 350ml dippers	350	43.3686	14.9371	Viwanja - Katindiuka	urban-rural	15179				34	5228				34
21	Kahamba et al.	2020	Par Vect	Tanzania, Africa	aegypti	table_2	count	sampled using 350ml dippers	350	43.3686	27.2314	Viwanja - Mlabani	urban-rural	15179				34	9531				34
21	Kahamba et al.	2020	Par Vect	Tanzania, Africa	aegypti	table_2	count	sampled using 350ml dippers	350	43.3686	23.3857	Viwanja - Lipangalala	urban-rural	15179				34	8185				34
22	Lau et al.	2017	Trop Biomed	Sarawak, Malaysia	albopictus	table_2	mean_larvae_per_ovitrap	300ml ovitrap	300	0.0882333	0.0451667		urban-suburban	26.47	1.62	SE	2.80592	3	13.55	2.22	SE	6.66	9
22	Lau et al.	2017	Trop Biomed	Sarawak, Malaysia	albopictus	table_2	mean_larvae_per_ovitrap	300ml ovitrap	300	0.0882333	0.0491		urban-rural	26.47	1.62	SE	2.80592	3	14.73	2.95	SE	7.80497	7
22	Lau et al.	2017	Trop Biomed	Sarawak, Malaysia	albopictus	table_2	mean_larvae_per_ovitrap	300ml ovitrap	300	0.0882333	0.0235333		urban-remote	26.47	1.62	SE	2.80592	3	7.06	4.32	SE	6.1094	2
23	Li et al.	2014	PLOS Neg Trop Dis	Guangdong province, China	albopictus	table_2	mean_larvae_L	sampled using 350ml dippers	1000	0.0075	0.0063	1-2 instar larvae	urban-suburban	7.5	6.6, 8.3	CI (lower, upper)	14.7768	1161	6.3	5.5, 7.1	CI (lower, upper)	12.5871	951
23	Li et al.	2014	PLOS Neg Trop Dis	Guangdong province, China	albopictus	table_2	mean_larvae_L	sampled using 350ml dippers	1000	0.0075	0.0044	1-2 instar larvae	urban-rural	7.5	6.6, 8.3	CI (lower, upper)	14.7768	1161	4.4	3.8, 4.9	CI (lower, upper)	6.60483	554
23	Li et al.	2014	PLOS Neg Trop Dis	Guangdong province, China	albopictus	table_2	mean_larvae_L	sampled using 350ml dippers	1000	0.0135	0.0121	3-4 instar larvae	urban-suburban	13.5	12.3, 14.7	CI (lower, upper)	20.8613	1161	12.1	11, 13.1	CI (lower, upper)	16.5205	951
23	Li et al.	2014	PLOS Neg Trop Dis	Guangdong province, China	albopictus	table_2	mean_larvae_L	sampled using 350ml dippers	1000	0.0135	0.0078	3-4 instar larvae	urban-rural	13.5	12.3, 14.7	CI (lower, upper)	20.8613	1161	7.8	6.8, 8.77	CI (lower, upper)	11.8286	554
23	Li et al.	2014	PLOS Neg Trop Dis	Guangdong province, China	albopictus	table_2	mean_larvae_L	sampled using 350ml dippers	1000	0.0042	0.0021	pupa	urban-suburban	4.2	3.8, 4.5	CI (lower, upper)	6.08454	1161	2.1	1.9, 2.2	CI (lower, upper)	2.36007	951
23	Li et al.	2014	PLOS Neg Trop Dis	Guangdong province, China	albopictus	table_2	mean_larvae_L	sampled using 350ml dippers	1000	0.0042	0.0019	pupa	urban-rural	4.2	3.8, 4.5	CI (lower, upper)	6.08454	1161	1.9	1.7, 2.1	CI (lower, upper)	2.40176	554
26	Mangudo et al.	2018	Bull Ento Res	Oran, Argentina	aegypti	table_1	count	mean water volume = 39.8 ml, range = 10 to 3450 ml	3450	0.590725	0.875942		urban-suburban	2038				69	3022				69
26	Mangudo et al.	2018	Bull Ento Res	Oran, Argentina	aegypti	table_1	count	mean water volume = 39.8 ml, range = 10 to 3450 ml	3450	0.590725	0.0026087		urban-forest	2038				69	9				69
37	Rozilawati et al.	2007	Trop Biomed	Penang, Malaysia	aegypti and albopictus	table_1	count_total_no_eggs	100 ovitraps each 250ml, sampled twice	50000	0.5961	0.44602		urban-suburban	29805				100	22301				100
43	Smith et al.	2009	J Am Mos Con Ass	San Juan, Peurto Rico	aegypti	table_1	mean_eggs_per_ovijar	473 ml ovijars	473	0.0547569	0.000211416	spring, high-density housing- forest	urban-forest	25.9	5	SE	17.3205	12	0.1	0.1	SE	0.331662	11
43	Smith et al.	2009	J Am Mos Con Ass	San Juan, Peurto Rico	aegypti	table_1	mean_eggs_per_ovijar	473 ml ovijars	473	0.0547569	0.0241015	spring, high-density housing- low density housing	urban-rural	25.9	5	SE	17.3205	12	11.4	3.1	SE	10.7387	12
43	Smith et al.	2009	J Am Mos Con Ass	San Juan, Peurto Rico	aegypti	table_1	mean_eggs_per_ovijar	473 ml ovijars	473	0.1074	0.000845666	fall, high-density housing- forest	urban-forest	50.8	12.3	SE	42.6084	12	0.4	0.4	SE	1.32665	11
43	Smith et al.	2009	J Am Mos Con Ass	San Juan, Peurto Rico	aegypti	table_1	mean_eggs_per_ovijar	473 ml ovijars	473	0.1074	0.0342495	fall, high-density housing- low density housing	urban-rural	50.8	12.3	SE	42.6084	12	16.2	4.8	SE	16.6277	12
51	Westby et al.	2021	Insects	St Louis City, America	albopictus	fig_2a	abundance_per_oviposition_cup	1L oviposition cups	1000	0.0714666	0.123686	2017	urban-suburban	71.4666	9.28217	SD	9.28217	4	123.686	15.9284	SD	15.9284	4
51	Westby et al.	2021	Insects	St Louis City, America	albopictus	fig_2a	abundance_per_oviposition_cup	1L oviposition cups	1000	0.0714666	0.00206509	2017	urban-rural	71.4666	9.28217	SD	9.28217	4	2.06509	0.572846	SD	0.572846	4
51	Westby et al.	2021	Insects	St Louis City, America	albopictus	fig_2a	abundance_per_oviposition_cup	1L oviposition cups	1000	0.0893208	0.125497	2018	urban-suburban	89.3208	10.7719	SD	10.7719	4	125.497	17.6476	SD	17.6476	4
51	Westby et al.	2021	Insects	St Louis City, America	albopictus	fig_2a	abundance_per_oviposition_cup	1L oviposition cups	1000	0.0893208	0.00376188	2018	urban-rural	89.3208	10.7719	SD	10.7719	4	3.76188	0.572973	SD	0.572973	4
53	Suter et al.	2016	PLOS Neg Trop Dis	Italy and Switzerland	albopictus	table_S1	Mean_eggs_per_trap	1.2L ovitrap	1200	0.00241404	0.0192054	Albiolo	urban-forest	2.89685	11.8225	SD	11.8225	2	23.0465	52.0477	SD	52.0477	2
53	Suter et al.	2016	PLOS Neg Trop Dis	Italy and Switzerland	albopictus	table_S1	Mean_eggs_per_trap	1.2L ovitrap	1200	0.0452907	0.0647966	Balerna	urban-forest	54.3488	112.497	SD	112.497	2	77.7559	172.02	SD	172.02	2
53	Suter et al.	2016	PLOS Neg Trop Dis	Italy and Switzerland	albopictus	table_S1	Mean_eggs_per_trap	1.2L ovitrap	1200	0.00688258	0.0261837	Bizzarone	urban-forest	8.25909	23.7429	SD	23.7429	2	31.4205	76.3511	SD	76.3511	2
53	Suter et al.	2016	PLOS Neg Trop Dis	Italy and Switzerland	albopictus	table_S1	Mean_eggs_per_trap	1.2L ovitrap	1200	0.0274419	0.0408877	Brunate	urban-forest	32.9302	62.2087	SD	62.2087	2	49.0652	148.855	SD	148.855	2
53	Suter et al.	2016	PLOS Neg Trop Dis	Italy and Switzerland	albopictus	table_S1	Mean_eggs_per_trap	1.2L ovitrap	1200	0.0100947	5.55556e-05	Cavallasca	urban-forest	12.1136	30.3255	SD	30.3255	2	0.0666667	0.330289	SD	0.330289	2
53	Suter et al.	2016	PLOS Neg Trop Dis	Italy and Switzerland	albopictus	table_S1	Mean_eggs_per_trap	1.2L ovitrap	1200	0.00111111	0.0582397	Caversaccui	urban-forest	1.33333	5.93323	SD	5.93323	2	69.8876	107.136	SD	107.136	2
53	Suter et al.	2016	PLOS Neg Trop Dis	Italy and Switzerland	albopictus	table_S1	Mean_eggs_per_trap	1.2L ovitrap	1200	0.00943384	0.00732759	Chiasso	urban-forest	11.3206	26.2849	SD	26.2849	2	8.7931	21.4769	SD	21.4769	2
53	Suter et al.	2016	PLOS Neg Trop Dis	Italy and Switzerland	albopictus	table_S1	Mean_eggs_per_trap	1.2L ovitrap	1200	0.0113372	0.03718	Civasca	urban-forest	13.6047	33.0578	SD	33.0578	2	44.616	76.7969	SD	76.7969	2
53	Suter et al.	2016	PLOS Neg Trop Dis	Italy and Switzerland	albopictus	table_S1	Mean_eggs_per_trap	1.2L ovitrap	1200	0.0146023	0.0258721	Coldrerio	urban-forest	17.5227	38.6682	SD	38.6682	2	31.0465	63.9911	SD	63.9911	2
53	Suter et al.	2016	PLOS Neg Trop Dis	Italy and Switzerland	albopictus	table_S1	Mean_eggs_per_trap	1.2L ovitrap	1200	0.0509223	0.0755245	Como	urban-forest	61.1067	126.09	SD	126.09	2	90.6294	167.967	SD	167.967	2
53	Suter et al.	2016	PLOS Neg Trop Dis	Italy and Switzerland	albopictus	table_S1	Mean_eggs_per_trap	1.2L ovitrap	1200	0.00618217	0.0406439	Fontanella	urban-forest	7.4186	16.7435	SD	16.7435	2	48.7727	73.692	SD	73.692	2
53	Suter et al.	2016	PLOS Neg Trop Dis	Italy and Switzerland	albopictus	table_S1	Mean_eggs_per_trap	1.2L ovitrap	1200	0.0140815	0.037803	Novazzano	urban-forest	16.8978	46.3964	SD	46.3964	2	45.3636	106.981	SD	106.981	2
53	Suter et al.	2016	PLOS Neg Trop Dis	Italy and Switzerland	albopictus	table_S1	Mean_eggs_per_trap	1.2L ovitrap	1200	0.01325	0.021887	Ronago	urban-forest	15.9	44.171	SD	44.171	2	26.2644	43.0736	SD	43.0736	2
53	Suter et al.	2016	PLOS Neg Trop Dis	Italy and Switzerland	albopictus	table_S1	Mean_eggs_per_trap	1.2L ovitrap	1200	0.035463	0.169201	San Fermo della Battaglia	urban-forest	42.5556	71.4301	SD	71.4301	2	203.042	230.294	SD	230.294	2
53	Suter et al.	2016	PLOS Neg Trop Dis	Italy and Switzerland	albopictus	table_S1	Mean_eggs_per_trap	1.2L ovitrap	1200	0.0205833	0.07175	Sanna Fermonadellanna Battaglia	urban-forest	24.7	40.7781	SD	40.7781	2	86.1	123.824	SD	123.824	2
53	Suter et al.	2016	PLOS Neg Trop Dis	Italy and Switzerland	albopictus	table_S1	Mean_eggs_per_trap	1.2L ovitrap	1200	0.00388765	0.00779494	Stabio	urban-forest	4.66518	16.0668	SD	16.0668	2	9.35393	33.5487	SD	33.5487	2
53	Suter et al.	2016	PLOS Neg Trop Dis	Italy and Switzerland	albopictus	table_S1	Mean_eggs_per_trap	1.2L ovitrap	1200	0.0331322	0.0236382	Uggiate-Trevano	urban-forest	39.7586	93.652	SD	93.652	2	28.3659	42.3974	SD	42.3974	2
56	Beilhe et al.	2012	Biol Invasions	Mayotte, Comoros archipelago	albopictus	fig_3a	relative_abundance	10 dips with 350ml dipper	3500	0.000165347	0.000131137	Labattoir-Mtsamoudou, 2010	population	0.578714	0.0687361	not_stated	0.0687361	28	0.45898	0.0509978	not_stated	0.0509978	22	study reports human population density rather than urban/rural classification, so compared the most populated to least populated
58	Lopes et al.	2004	Brazilian Arc Biol Tech	Parana State, Brazil	aegypti	fig_2	mean_larvae	2L	2000	0.0105636	0.00073443	0 - 25km	distance_from	21.1271	4.73752	not_stated	4.73752	3	1.46886	0.406091	not_stated	0.406091	3	study reports distance from urban area, so took the closest and furthest points
58	Lopes et al.	2004	Brazilian Arc Biol Tech	Parana State, Brazil	albopictus	fig_2	mean_larvae	2L	2000	0.00785879	0.0191565	0 - 30km	distance_from	15.7176	2.43655	not_stated	2.43655	3	38.3129	9.06981	not_stated	9.06981	3	study reports distance from urban area, so took the closest and furthest points
59	Lourenco-de-Oliveira et al.	2004	J Vect Ecol	Rio de Janeiro, Brazil	albopictus	table_1	count_per_ovitrap	300ml ovitrap	300	32.0067	3.14333	1m - 1km	distance_from	9602					943					study reports distance from urban area, so took the closest and furthest points
59	Lourenco-de-Oliveira et al.	2004	J Vect Ecol	Rio de Janeiro, Brazil	aegypti	table_1	count_per_ovitrap	300ml ovitrap	300	3.63667	0	1m - 1km	distance_from	1091					0					study reports distance from urban area, so took the closest and furthest points
65	Reiskind, M. H. and Lounibos, L. P.	2013	Med Vet Ento	Palm Beach, Florida, America	albopictus	fig_3	average_abundance_per_site	3x oviposition cups per site, each 475ml	1425	0.0133629	1.09734	0 - 15km	distance_from	19.0421	16.63	SD	16.63	6	1563.72	593.936	SD	593.936	6	study reports distance from urban area, so took the closest and furthest points
65	Reiskind, M. H. and Lounibos, L. P.	2013	Med Vet Ento	Palm Beach, Florida, America	aegypti	fig_3	average_abundance_per_site	3x oviposition cups per site, each 475ml	1425	0.325836	0.0235723	0 - 15km	distance_from	464.316	265.898	SD	265.898	6	33.5905	37.0592	SD	37.0592	6	study reports distance from urban area, so took the closest and furthest points
	ADD HERATH ET AL. 2022									Average urban density per ml	Average non-urban density per ml
	Talaga et al. 2020									4.50529	2.28289
